# Supplementary material for: A RUNX-targeted gene switch-off approach modulates the BIRC5/PIF1-p21 pathway and reduces glioblastoma growth in mice
Source: Commun Biol. 2022 Sep 9;5:939. doi: 10.1038/s42003-022-03917-5 (PMC9463152; doi:10.1038/s42003-022-03917-5)
Supplement: Supplementary file 4 — Supplementary Data 1 [file 42003_2022_3917_MOESM4_ESM.xlsx]

## Sheet: Fig.1a, SuppFig.1a,6a,b
ID	diagnosis	diagnosis	GAPDH	RUNX1	RUNX2	RUNX3	pan-RUNX	BIRC5
GSM3027322	diagnosis: AII	AII	6.45186	9.24764	8.63386	7.79752	25.679	7.45758
GSM3027323	diagnosis: AII	AII	6.23804	8.26474	7.96083	7.62743	23.853	6.96308
GSM3027324	diagnosis: AII	AII	6.22658	8.13736	7.54229	7.24954	22.9292	6.52766
GSM3027325	diagnosis: AII	AII	6.14899	7.94745	7.46984	7.26458	22.6819	6.66652
GSM3027326	diagnosis: AII	AII	6.37816	8.08775	8.13006	7.49656	23.7144	7.00116
GSM3027327	diagnosis: AII	AII	5.97804	7.79497	7.51831	7.56574	22.879	6.66891
GSM3027328	diagnosis: AII	AII	6.19442	7.94534	7.89316	7.39643	23.2349	7.14915
GSM3027329	diagnosis: AII	AII	6.29999	7.87475	7.71737	7.27877	22.8709	7.10828
GSM3027330	diagnosis: AII	AII	6.24493	8.52321	7.92877	7.40916	23.8611	6.64766
GSM3027331	diagnosis: AII	AII	6.23274	8.03577	7.63277	7.32815	22.9967	7.12447
GSM3027332	diagnosis: AII	AII	6.13498	7.5568	7.54645	7.39339	22.4966	6.9914
GSM3027333	diagnosis: AII	AII	6.08269	7.90753	7.35534	7.23126	22.4941	6.98325
GSM3027334	diagnosis: AII	AII	6.14074	7.95379	7.67036	7.3993	23.0234	7.13006
GSM3027336	diagnosis: AII	AII	6.25448	7.54786	7.23549	7.30551	22.0889	6.97759
GSM3027337	diagnosis: AII	AII	6.34094	8.09462	7.74942	7.33704	23.1811	7.11104
GSM3027338	diagnosis: AII	AII	6.28387	8.07919	7.6429	7.60173	23.3238	7.09079
GSM3027339	diagnosis: AII	AII	5.98829	7.68084	7.53757	7.27273	22.4911	7.05808
GSM3027345	diagnosis: AII	AII	5.94898	8.69489	8.36745	7.20928	24.2716	6.73655
GSM3027389	diagnosis: control	control	5.9188	7.25832	7.44198	7.24207	21.9424	6.40523
GSM3027390	diagnosis: control	control	6.69876	7.89843	7.68497	7.52973	23.1131	7.27244
GSM3027391	diagnosis: control	control	6.06742	7.45848	7.34213	7.30018	22.1008	6.8029
GSM3027335	diagnosis: OII	OII	6.07337	7.45419	7.39217	7.71459	22.5609	7.01436
GSM3027340	diagnosis: OII	OII	5.89109	7.26632	6.96284	7.38012	21.6093	7.24228
GSM3027341	diagnosis: OII	OII	6.31131	7.6793	7.12782	7.63657	22.4437	6.7868
GSM3027342	diagnosis: OII	OII	6.0942	7.51644	7.3462	7.60623	22.4689	6.88838
GSM3027343	diagnosis: OII	OII	6.32108	7.60774	7.23606	7.37593	22.2197	7.05962
GSM3027344	diagnosis: OII	OII	6.18927	8.01478	7.34209	7.65921	23.0161	7.25874
GSM3027346	diagnosis: OII	OII	6.45392	7.86806	7.30124	7.74022	22.9095	7.19792
GSM3027347	diagnosis: OII	OII	6.21533	7.6371	7.27773	7.26698	22.1818	6.99342
GSM3027348	diagnosis: pGBM	pGBM	6.55456	8.74776	7.47591	7.87146	24.0951	7.11395
GSM3027349	diagnosis: pGBM	pGBM	6.00412	9.03718	7.88763	7.35034	24.2752	7.95811
GSM3027350	diagnosis: pGBM	pGBM	6.05881	8.27193	7.89263	7.98166	24.1462	7.79577
GSM3027351	diagnosis: pGBM	pGBM	6.11064	9.47735	9.21896	7.73572	26.432	7.60669
GSM3027352	diagnosis: pGBM	pGBM	6.31078	7.8063	7.47507	7.85725	23.1386	8.2622
GSM3027353	diagnosis: pGBM	pGBM	6.11222	8.66467	8.18712	7.44586	24.2977	7.26336
GSM3027354	diagnosis: pGBM	pGBM	5.91196	9.13044	7.3694	7.15861	23.6584	8.07052
GSM3027355	diagnosis: pGBM	pGBM	6.87239	9.74104	9.1659	7.93548	26.8424	7.94825
GSM3027356	diagnosis: pGBM	pGBM	6.28743	9.70621	8.84681	7.5997	26.1527	6.99367
GSM3027357	diagnosis: pGBM	pGBM	6.68537	9.36003	8.41931	7.79193	25.5713	8.69651
GSM3027358	diagnosis: pGBM	pGBM	6.54534	8.78745	7.85304	7.93334	24.5738	7.63726
GSM3027359	diagnosis: pGBM	pGBM	5.94663	8.98715	7.61726	7.39741	24.0018	8.00189
GSM3027360	diagnosis: pGBM	pGBM	6.28415	9.18823	7.86072	7.5303	24.5792	8.3634
GSM3027361	diagnosis: pGBM	pGBM	5.94205	9.58196	7.13162	7.11798	23.8316	8.85874
GSM3027362	diagnosis: pGBM	pGBM	5.88945	8.05631	8.15147	7.36528	23.5731	7.67691
GSM3027363	diagnosis: pGBM	pGBM	6.21674	8.8932	8.37954	7.5095	24.7822	7.36541
GSM3027364	diagnosis: pGBM	pGBM	6.67031	8.94335	8.02463	7.7084	24.6764	7.62003
GSM3027365	diagnosis: pGBM	pGBM	6.2703	9.04022	8.25812	7.56182	24.8602	7.06135
GSM3027366	diagnosis: pGBM	pGBM	5.88743	9.19166	7.75394	7.61754	24.5631	7.87465
GSM3027367	diagnosis: pGBM	pGBM	6.75988	9.56769	9.46868	7.98735	27.0237	7.46038
GSM3027368	diagnosis: pGBM	pGBM	6.4807	8.59527	7.59216	7.97087	24.1583	8.34592
GSM3027369	diagnosis: pGBM	pGBM	6.09528	9.08355	9.04706	7.77599	25.9066	7.42189
GSM3027370	diagnosis: pGBM	pGBM	6.46481	9.10621	7.83201	7.63287	24.5711	7.80168
GSM3027371	diagnosis: pGBM	pGBM	6.17532	9.78979	9.59181	7.96107	27.3427	7.42697
GSM3027372	diagnosis: pGBM	pGBM	6.21289	8.49824	7.28364	7.41116	23.193	7.75645
GSM3027373	diagnosis: pGBM	pGBM	6.27203	9.55251	8.07423	7.72546	25.3522	7.58061
GSM3027374	diagnosis: pGBM	pGBM	6.63522	8.68919	8.30202	8.0246	25.0158	7.70826
GSM3027375	diagnosis: pGBM	pGBM	6.27064	9.55579	8.73385	7.57463	25.8643	7.54724
GSM3027376	diagnosis: pGBM	pGBM	6.10255	8.52482	7.24932	7.26971	23.0439	8.61442
GSM3027377	diagnosis: pGBM	pGBM	6.45854	8.8667	8.43936	7.5556	24.8617	8.04992
GSM3027378	diagnosis: pGBM	pGBM	6.22928	8.27525	7.47169	7.47685	23.2238	7.98626
GSM3027379	diagnosis: pGBM	pGBM	6.30883	9.43146	9.29512	7.87393	26.6005	7.70503
GSM3027380	diagnosis: pGBM	pGBM	6.09577	8.66945	7.15494	7.18096	23.0054	7.48778
GSM3027381	diagnosis: pGBM	pGBM	6.24374	8.80172	7.39059	7.49062	23.6829	8.04877
GSM3027382	diagnosis: pGBM	pGBM	6.11592	8.50779	7.57913	7.42746	23.5144	7.7228
GSM3027383	diagnosis: pGBM	pGBM	6.07294	9.37839	7.99791	7.41827	24.7946	7.67354
GSM3027384	diagnosis: sGBM	sGBM	6.07327	7.74398	7.14128	7.39298	22.2782	8.46904
GSM3027385	diagnosis: sGBM	sGBM	5.93087	8.14895	7.61303	7.18713	22.9491	7.84386
GSM3027386	diagnosis: sGBM	sGBM	5.91864	8.33568	7.25678	7.28555	22.878	8.42209
GSM3027387	diagnosis: sGBM	sGBM	6.70231	7.92691	7.62147	7.60284	23.1512	7.2003
GSM3027388	diagnosis: sGBM	sGBM	6.09743	7.31685	7.06656	7.39866	21.7821	8.70071

## Sheet: Fig.1c, SuppFig.1b-d
	X_EVENT	X_PATIENT	X_TIME_TO_EVENT(day)	RUNX1	RUNX1_score			X_EVENT	X_PATIENT	X_TIME_TO_EVENT(day)	RUNX2	RUNX2 score			X_EVENT	X_PATIENT	X_TIME_TO_EVENT(day)	RUNX3	RUNX3 score			X_EVENT	X_PATIENT	X_TIME_TO_EVENT(day)	Pan-RUNX	Pan_RUNX score
TCGA.12.5295.01A	1	TCGA-12-5295	454	0.995586	low		TCGA.12.3652.01A	1	TCGA-12-3652	1062	0.354908	low		TCGA.26.1442.01A	0	TCGA-26-1442	953	0.586981	low		TCGA.06.0178.01A	1	TCGA-06-0178	2681	3.25396	low
TCGA.27.2521.01A	1	TCGA-27-2521	510	1.34765	low		TCGA.14.0790.01B	1	TCGA-14-0790	419	0.388813	low		TCGA.27.1831.01A	1	TCGA-27-1831	505	0.909545	low		TCGA.27.1835.01A	1	TCGA-27-1835	648	3.36129	low
TCGA.27.1835.01A	1	TCGA-27-1835	648	1.35401	low		TCGA.27.2526.01A	1	TCGA-27-2526	87	0.468696	low		TCGA.06.0178.01A	1	TCGA-06-0178	2681	0.913804	low		TCGA.27.2521.01A	1	TCGA-27-2521	510	4.20202	low
TCGA.12.1597.01B	1	TCGA-12-1597	675	1.36648	low		TCGA.28.2499.01A	1	TCGA-28-2499	95	0.502931	low		TCGA.12.3652.01A	1	TCGA-12-3652	1062	0.930375	low		TCGA.06.5417.01A	0	TCGA-06-5417	155	4.54419	low
TCGA.06.0749.01A	1	TCGA-06-0749	82	1.65726	low		TCGA.27.1835.01A	1	TCGA-27-1835	648	0.516743	low		TCGA.14.1402.02A	1	TCGA-14-1402	975	1.20495	low		TCGA.12.1597.01B	1	TCGA-12-1597	675	4.56063	low
TCGA.06.0178.01A	1	TCGA-06-0178	2681	1.66193	low		TCGA.19.2624.01A	1	TCGA-19-2624	5	0.531753	low		TCGA.14.1829.01A	0	TCGA-14-1829	218	1.20714	low		TCGA.12.3652.01A	1	TCGA-12-3652	1062	4.5768	low
TCGA.12.0618.01A	1	TCGA-12-0618	395	1.78241	low		TCGA.06.5417.01A	0	TCGA-06-5417	155	0.587765	low		TCGA.41.2571.01A	1	TCGA-41-2571	26	1.21414	low		TCGA.27.2526.01A	1	TCGA-27-2526	87	4.83594	low
TCGA.06.0221.02A	1	TCGA-06-0221	603	1.94135	low		TCGA.15.0742.01A	1	TCGA-15-0742	419	0.67399	low		TCGA.19.2625.01A	1	TCGA-19-2625	124	1.36419	low		TCGA.06.0219.01A	1	TCGA-06-0219	22	5.05597	low
TCGA.76.4926.01B	1	TCGA-76-4926	138	2.05737	low		TCGA.06.0178.01A	1	TCGA-06-0178	2681	0.678225	low		TCGA.19.2624.01A	1	TCGA-19-2624	5	1.42372	low		TCGA.26.1442.01A	0	TCGA-26-1442	953	5.17618	low
TCGA.06.1804.01A	1	TCGA-06-1804	414	2.1069	low		TCGA.27.2521.01A	1	TCGA-27-2521	510	0.681049	low		TCGA.06.5417.01A	0	TCGA-06-5417	155	1.46376	low		TCGA.41.2571.01A	1	TCGA-41-2571	26	5.21499	low
TCGA.27.2526.01A	1	TCGA-27-2526	87	2.19287	low		TCGA.27.2528.01A	1	TCGA-27-2528	480	0.690335	low		TCGA.27.1835.01A	1	TCGA-27-1835	648	1.49054	low		TCGA.14.1829.01A	0	TCGA-14-1829	218	5.46599	low
TCGA.41.5651.01A	1	TCGA-41-5651	460	2.38017	low		TCGA.06.5416.01A	0	TCGA-06-5416	204	0.698705	low		TCGA.12.5299.01A	1	TCGA-12-5299	98	1.54222	low		TCGA.12.0618.01A	1	TCGA-12-0618	395	5.89227	low
TCGA.16.0846.01A	1	TCGA-16-0846	119	2.43369	low		TCGA.06.0744.01A	1	TCGA-06-0744	1426	0.771021	low		TCGA.14.0790.01B	1	TCGA-14-0790	419	1.54927	low		TCGA.76.4926.01B	1	TCGA-76-4926	138	5.96535	low
TCGA.06.5417.01A	0	TCGA-06-5417	155	2.49266	low		TCGA.19.5960.01A	1	TCGA-19-5960	455	0.778926	low		TCGA.06.0219.01A	1	TCGA-06-0219	22	1.66563	low		TCGA.06.0749.01A	1	TCGA-06-0749	82	6.11056	low
TCGA.06.0219.01A	1	TCGA-06-0219	22	2.54145	low		TCGA.76.4925.01A	1	TCGA-76-4925	146	0.810881	low		TCGA.27.2528.01A	1	TCGA-27-2528	480	1.8145	low		TCGA.14.1402.02A	1	TCGA-14-1402	975	6.52308	low
TCGA.14.0871.01A	1	TCGA-14-0871	880	2.60516	low		TCGA.27.2523.01A	1	TCGA-27-2523	489	0.81975	low		TCGA.06.5411.01A	1	TCGA-06-5411	254	1.85521	low		TCGA.28.5220.01A	1	TCGA-28-5220	388	6.53768	low
TCGA.06.0238.01A	1	TCGA-06-0238	405	2.65223	low		TCGA.06.0219.01A	1	TCGA-06-0219	22	0.848892	low		TCGA.06.5418.01A	1	TCGA-06-5418	83	1.86703	low		TCGA.06.0238.01A	1	TCGA-06-0238	405	6.62653	low
TCGA.28.5220.01A	1	TCGA-28-5220	388	2.7049	low		TCGA.28.5209.01A	0	TCGA-28-5209	77	0.868513	low		TCGA.28.5220.01A	1	TCGA-28-5220	388	2.0226	low		TCGA.28.2499.01A	1	TCGA-28-2499	95	7.01958	low
TCGA.76.4929.01A	1	TCGA-76-4929	111	2.94888	low		TCGA.12.3650.01A	1	TCGA-12-3650	333	0.880923	low		TCGA.27.2524.01A	1	TCGA-27-2524	231	2.13402	low		TCGA.41.5651.01A	1	TCGA-41-5651	460	7.18283	low
TCGA.41.2571.01A	1	TCGA-41-2571	26	2.95908	low		TCGA.14.1402.02A	1	TCGA-14-1402	975	0.883875	low		TCGA.27.2521.01A	1	TCGA-27-2521	510	2.17332	low		TCGA.06.1804.01A	1	TCGA-06-1804	414	7.36978	low
TCGA.14.1825.01A	1	TCGA-14-1825	232	3.03663	low		TCGA.12.1597.01B	1	TCGA-12-1597	675	0.907683	low		TCGA.27.2526.01A	1	TCGA-27-2526	87	2.17436	low		TCGA.41.2572.01A	1	TCGA-41-2572	406	7.3768	low
TCGA.26.1442.01A	0	TCGA-26-1442	953	3.06848	low		TCGA.12.3653.01A	1	TCGA-12-3653	442	0.955677	low		TCGA.14.1034.02B	1	TCGA-14-1034	485	2.2069	low		TCGA.19.2624.01A	1	TCGA-19-2624	5	7.38336	low
TCGA.14.1829.01A	0	TCGA-14-1829	218	3.09677	low		TCGA.06.0174.01A	1	TCGA-06-0174	98	0.969998	low		TCGA.19.2620.01A	1	TCGA-19-2620	148	2.26829	low		TCGA.76.4929.01A	1	TCGA-76-4929	111	7.60894	low
TCGA.12.3652.01A	1	TCGA-12-3652	1062	3.29152	low		TCGA.06.0221.02A	1	TCGA-06-0221	603	1.0113	low		TCGA.14.1823.01A	1	TCGA-14-1823	543	2.26977	low		TCGA.32.1970.01A	1	TCGA-32-1970	468	7.93487	low
TCGA.19.5960.01A	1	TCGA-19-5960	455	3.36252	low		TCGA.12.0618.01A	1	TCGA-12-0618	395	1.02731	low		TCGA.12.1597.01B	1	TCGA-12-1597	675	2.28646	low		TCGA.76.4925.01A	1	TCGA-76-4925	146	7.98104	low
TCGA.06.5859.01A	0	TCGA-06-5859	139	3.38525	low		TCGA.41.2571.01A	1	TCGA-41-2571	26	1.04177	low		TCGA.06.0238.01A	1	TCGA-06-0238	405	2.29592	low		TCGA.14.1825.01A	1	TCGA-14-1825	232	8.12102	low
TCGA.32.1970.01A	1	TCGA-32-1970	468	3.5948	low		TCGA.28.5204.01A	1	TCGA-28-5204	454	1.04605	low		TCGA.26.5134.01A	0	TCGA-26-5134	167	2.30106	low		TCGA.19.2625.01A	1	TCGA-19-2625	124	8.14458	low
TCGA.41.2572.01A	1	TCGA-41-2572	406	3.61437	low		TCGA.14.1825.01A	1	TCGA-14-1825	232	1.08811	low		TCGA.14.0736.02A	1	TCGA-14-0736	460	2.30935	low		TCGA.14.0736.02A	1	TCGA-14-0736	460	8.20385	low
TCGA.28.2499.01A	1	TCGA-28-2499	95	3.64162	low		TCGA.76.4929.01A	1	TCGA-76-4929	111	1.09062	low		TCGA.76.4925.01A	1	TCGA-76-4925	146	2.41183	low		TCGA.06.0221.02A	1	TCGA-06-0221	603	8.46652	low
TCGA.15.1444.01A	1	TCGA-15-1444	1537	3.722	low		TCGA.41.2572.01A	1	TCGA-41-2572	406	1.09679	low		TCGA.06.5416.01A	0	TCGA-06-5416	204	2.46437	low		TCGA.06.5411.01A	1	TCGA-06-5411	254	8.56638	low
TCGA.26.5132.01A	0	TCGA-26-5132	286	3.72203	low		TCGA.06.0750.01A	1	TCGA-06-0750	28	1.15886	low		TCGA.15.0742.01A	1	TCGA-15-0742	419	2.58052	low		TCGA.12.5295.01A	1	TCGA-12-5295	454	8.67769	low
TCGA.32.2616.01A	1	TCGA-32-2616	224	3.77073	low		TCGA.14.1829.01A	0	TCGA-14-1829	218	1.16209	low		TCGA.19.1787.01B	1	TCGA-19-1787	385	2.65397	low		TCGA.19.5960.01A	1	TCGA-19-5960	455	8.77919	low
TCGA.28.5213.01A	0	TCGA-28-5213	951	3.82427	low		TCGA.28.2514.01A	0	TCGA-28-2514	160	1.18333	low		TCGA.76.4926.01B	1	TCGA-76-4926	138	2.65483	low		TCGA.19.2620.01A	1	TCGA-19-2620	148	9.25506	low
TCGA.14.0736.02A	1	TCGA-14-0736	460	3.88747	low		TCGA.19.1390.01A	1	TCGA-19-1390	772	1.18438	low		TCGA.41.2572.01A	1	TCGA-41-2572	406	2.66564	low		TCGA.08.0386.01A	1	TCGA-08-0386	548	9.54198	low
TCGA.27.1834.01A	1	TCGA-27-1834	1233	3.90066	low		TCGA.32.1970.01A	1	TCGA-32-1970	468	1.18932	low		TCGA.12.0821.01A	1	TCGA-12-0821	323	2.73219	low		TCGA.27.1831.01A	1	TCGA-27-1831	505	9.80551	low
TCGA.06.0743.01A	1	TCGA-06-0743	803	3.9427	low		TCGA.08.0386.01A	1	TCGA-08-0386	548	1.20347	low		TCGA.76.4931.01A	1	TCGA-76-4931	279	2.78847	low		TCGA.26.5132.01A	0	TCGA-26-5132	286	10.0316	low
TCGA.06.0129.01A	1	TCGA-06-0129	1024	3.94382	low		TCGA.26.5132.01A	0	TCGA-26-5132	286	1.24171	low		TCGA.28.2499.01A	1	TCGA-28-2499	95	2.87504	low		TCGA.14.0790.01B	1	TCGA-14-0790	419	10.2006	low
TCGA.32.2634.01A	0	TCGA-32-2634	693	3.97958	low		TCGA.76.4926.01B	1	TCGA-76-4926	138	1.25314	low		TCGA.27.1837.01A	1	TCGA-27-1837	427	2.97855	low		TCGA.16.0846.01A	1	TCGA-16-0846	119	10.2058	low
TCGA.32.5222.01A	1	TCGA-32-5222	585	4.08743	low		TCGA.19.2619.01A	0	TCGA-19-2619	294	1.26574	low		TCGA.76.4927.01A	1	TCGA-76-4927	535	3.00428	low		TCGA.06.0744.01A	1	TCGA-06-0744	1426	10.208	low
TCGA.06.5856.01A	1	TCGA-06-5856	114	4.13497	low		TCGA.32.2616.01A	1	TCGA-32-2616	224	1.28852	low		TCGA.06.0747.01A	1	TCGA-06-0747	82	3.04937	low		TCGA.14.0817.01A	1	TCGA-14-0817	164	10.4049	low
TCGA.06.0686.01A	1	TCGA-06-0686	432	4.23282	low		TCGA.12.5295.01A	1	TCGA-12-5295	454	1.29503	low		TCGA.12.0618.01A	1	TCGA-12-0618	395	3.08256	low		TCGA.27.2528.01A	1	TCGA-27-2528	480	10.7104	low
TCGA.14.0817.01A	1	TCGA-14-0817	164	4.38542	low		TCGA.06.0749.01A	1	TCGA-06-0749	82	1.32174	low		TCGA.06.0174.01A	1	TCGA-06-0174	98	3.13101	low		TCGA.15.1444.01A	1	TCGA-15-1444	1537	10.7348	low
TCGA.14.1402.02A	1	TCGA-14-1402	975	4.43426	low		TCGA.14.0817.01A	1	TCGA-14-0817	164	1.40921	low		TCGA.06.0749.01A	1	TCGA-06-0749	82	3.13157	low		TCGA.32.2634.01A	0	TCGA-32-2634	693	10.8105	low
TCGA.28.5207.01A	1	TCGA-28-5207	343	4.70508	low		TCGA.76.4932.01A	1	TCGA-76-4932	1458	1.41669	low		TCGA.32.1970.01A	1	TCGA-32-1970	468	3.15075	low		TCGA.28.5213.01A	0	TCGA-28-5213	951	11.0385	low
TCGA.06.0184.01A	1	TCGA-06-0184	2126	4.75739	low		TCGA.06.2563.01A	0	TCGA-06-2563	932	1.45773	low		TCGA.28.5208.01A	1	TCGA-28-5208	544	3.27892	low		TCGA.32.2616.01A	1	TCGA-32-2616	224	11.0417	low
TCGA.76.4925.01A	1	TCGA-76-4925	146	4.75832	low		TCGA.19.2625.01A	1	TCGA-19-2625	124	1.48586	low		TCGA.06.0750.01A	1	TCGA-06-0750	28	3.28873	low		TCGA.06.0743.01A	1	TCGA-06-0743	803	11.0692	low
TCGA.06.2558.01A	1	TCGA-06-2558	380	4.76288	low		TCGA.32.5222.01A	1	TCGA-32-5222	585	1.49027	low		TCGA.41.5651.01A	1	TCGA-41-5651	460	3.29432	low		TCGA.32.5222.01A	1	TCGA-32-5222	585	11.0862	low
TCGA.12.3650.01A	1	TCGA-12-3650	333	4.86931	low		TCGA.41.5651.01A	1	TCGA-41-5651	460	1.50833	low		TCGA.08.0386.01A	1	TCGA-08-0386	548	3.41597	low		TCGA.12.3650.01A	1	TCGA-12-3650	333	11.3481	low
TCGA.19.2620.01A	1	TCGA-19-2620	148	4.86936	low		TCGA.26.1442.01A	0	TCGA-26-1442	953	1.52071	low		TCGA.19.1389.02A	1	TCGA-19-1389	141	3.42413	low		TCGA.06.5416.01A	0	TCGA-06-5416	204	11.6225	low
TCGA.06.5411.01A	1	TCGA-06-5411	254	4.87425	low		TCGA.06.0211.01B	1	TCGA-06-0211	360	1.52437	low		TCGA.06.1804.01A	1	TCGA-06-1804	414	3.50079	low		TCGA.28.5207.01A	1	TCGA-28-5207	343	11.6936	low
TCGA.08.0386.01A	1	TCGA-08-0386	548	4.92254	low		TCGA.12.0616.01A	1	TCGA-12-0616	448	1.54612	low		TCGA.06.0125.01A	1	TCGA-06-0125	1448	3.53495	low		TCGA.06.0686.01A	1	TCGA-06-0686	432	12.0682	low
TCGA.19.0957.02A	1	TCGA-19-0957	666	5.0363	low		TCGA.76.4931.01A	1	TCGA-76-4931	279	1.55802	low		TCGA.26.5139.01A	0	TCGA-26-5139	48	3.5565	low		TCGA.19.0957.02A	1	TCGA-19-0957	666	12.4025	low
TCGA.06.2567.01A	1	TCGA-06-2567	133	5.09348	low		TCGA.12.5299.01A	1	TCGA-12-5299	98	1.61546	low		TCGA.06.0649.01B	1	TCGA-06-0649	64	3.55842	low		TCGA.06.5418.01A	1	TCGA-06-5418	83	12.5481	low
TCGA.06.0744.01A	1	TCGA-06-0744	1426	5.26081	low		TCGA.06.0745.01A	1	TCGA-06-0745	239	1.63306	low		TCGA.76.4929.01A	1	TCGA-76-4929	111	3.56944	low		TCGA.19.1390.01A	1	TCGA-19-1390	772	12.5523	low
TCGA.19.2625.01A	1	TCGA-19-2625	124	5.29452	low		TCGA.26.5135.01A	1	TCGA-26-5135	270	1.65897	low		TCGA.06.0132.01A	1	TCGA-06-0132	771	3.57293	low		TCGA.06.0138.01A	1	TCGA-06-0138	737	12.6247	low
TCGA.19.2624.01A	1	TCGA-19-2624	5	5.42789	low		TCGA.02.2483.01A	0	TCGA-02-2483	466	1.67007	low		TCGA.19.2629.01A	1	TCGA-19-2629	737	3.65399	low		TCGA.06.2558.01A	1	TCGA-06-2558	380	12.6687	low
TCGA.06.0138.01A	1	TCGA-06-0138	737	5.4751	low		TCGA.06.0238.01A	1	TCGA-06-0238	405	1.67838	low		TCGA.32.4213.01A	0	TCGA-32-4213	604	3.68806	low		TCGA.26.5134.01A	0	TCGA-26-5134	167	12.6898	low
TCGA.02.2483.01A	0	TCGA-02-2483	466	5.839	low		TCGA.06.0187.01A	1	TCGA-06-0187	828	1.72593	low		TCGA.27.2523.01A	1	TCGA-27-2523	489	3.7118	low		TCGA.12.3653.01A	1	TCGA-12-3653	442	12.9774	low
TCGA.06.0168.01A	1	TCGA-06-0168	598	5.92631	low		TCGA.06.2565.01A	1	TCGA-06-2565	506	1.74109	low		TCGA.32.2634.01A	0	TCGA-32-2634	693	3.76234	low		TCGA.06.0132.01A	1	TCGA-06-0132	771	13.0541	low
TCGA.06.0649.01B	1	TCGA-06-0649	64	6.07378	low		TCGA.19.0957.02A	1	TCGA-19-0957	666	1.7593	low		TCGA.06.0125.02A	1	TCGA-06-0125	1448	3.8327	low		TCGA.12.0821.01A	1	TCGA-12-0821	323	13.3332	low
TCGA.06.0132.01A	1	TCGA-06-0132	771	6.30971	low		TCGA.06.1804.01A	1	TCGA-06-1804	414	1.7621	low		TCGA.27.1832.01A	1	TCGA-27-1832	300	3.89038	low		TCGA.06.0168.01A	1	TCGA-06-0168	598	13.372	low
TCGA.27.1831.01A	1	TCGA-27-1831	505	6.34488	low		TCGA.06.0743.01A	1	TCGA-06-0743	803	1.76237	low		TCGA.28.1747.01C	1	TCGA-28-1747	77	3.89965	low		TCGA.28.1747.01C	1	TCGA-28-1747	77	13.5896	low
TCGA.06.2569.01A	0	TCGA-06-2569	13	6.35159	low		TCGA.28.5220.01A	1	TCGA-28-5220	388	1.81018	low		TCGA.76.4932.01A	1	TCGA-76-4932	1458	3.90328	low		TCGA.19.1787.01B	1	TCGA-19-1787	385	13.6248	low
TCGA.27.2519.01A	1	TCGA-27-2519	550	6.3567	low		TCGA.06.5411.01A	1	TCGA-06-5411	254	1.83692	low		TCGA.06.2562.01A	1	TCGA-06-2562	382	3.94476	low		TCGA.26.5136.01B	1	TCGA-26-5136	577	13.7431	low
TCGA.06.5858.01A	0	TCGA-06-5858	187	6.41374	low		TCGA.06.0747.01A	1	TCGA-06-0747	82	1.8707	low		TCGA.14.2554.01A	1	TCGA-14-2554	532	3.96703	low		TCGA.12.0616.01A	1	TCGA-12-0616	448	13.8335	low
TCGA.12.0616.01A	1	TCGA-12-0616	448	6.48676	low		TCGA.14.1034.02B	1	TCGA-14-1034	485	1.87674	low		TCGA.14.1825.01A	1	TCGA-14-1825	232	3.99628	low		TCGA.27.2519.01A	1	TCGA-27-2519	550	13.9425	low
TCGA.32.1980.01A	1	TCGA-32-1980	36	6.59163	low		TCGA.06.5856.01A	1	TCGA-06-5856	114	1.92392	low		TCGA.15.1444.01A	1	TCGA-15-1444	1537	4.17509	low		TCGA.06.2570.01A	0	TCGA-06-2570	958	13.9661	low
TCGA.19.2629.01A	1	TCGA-19-2629	737	6.62329	low		TCGA.06.0686.01A	1	TCGA-06-0686	432	1.94472	low		TCGA.06.0744.01A	1	TCGA-06-0744	1426	4.17621	low		TCGA.28.5204.01A	1	TCGA-28-5204	454	14.167	low
TCGA.06.2570.01A	0	TCGA-06-2570	958	6.70635	low		TCGA.06.5413.01A	0	TCGA-06-5413	268	1.97675	low		TCGA.06.0882.01A	1	TCGA-06-0882	632	4.18312	low		TCGA.06.0174.01A	1	TCGA-06-0174	98	14.2651	low
TCGA.12.0619.01A	1	TCGA-12-0619	1062	6.74124	low		TCGA.14.0736.02A	1	TCGA-14-0736	460	2.00702	low		TCGA.12.3653.01A	1	TCGA-12-3653	442	4.22237	low		TCGA.06.5856.01A	1	TCGA-06-5856	114	14.3368	low
TCGA.06.2559.01A	1	TCGA-06-2559	150	6.79704	low		TCGA.26.5139.01A	0	TCGA-26-5139	48	2.01223	low		TCGA.06.2563.01A	0	TCGA-06-2563	932	4.24139	low		TCGA.14.2554.01A	1	TCGA-14-2554	532	14.4048	low
TCGA.06.0141.01A	1	TCGA-06-0141	313	6.80338	low		TCGA.06.0125.01A	1	TCGA-06-0125	1448	2.05097	low		TCGA.76.4928.01B	1	TCGA-76-4928	94	4.2858	low		TCGA.19.2629.01A	1	TCGA-19-2629	737	14.5209	low
TCGA.26.5136.01B	1	TCGA-26-5136	577	6.86154	low		TCGA.26.5134.01A	0	TCGA-26-5134	167	2.09099	low		TCGA.28.5213.01A	0	TCGA-28-5213	951	4.34579	low		TCGA.27.2524.01A	1	TCGA-27-2524	231	14.5229	low
TCGA.06.0157.01A	1	TCGA-06-0157	97	6.87038	low		TCGA.32.4213.01A	0	TCGA-32-4213	604	2.09283	low		TCGA.19.1390.01A	1	TCGA-19-1390	772	4.36036	low		TCGA.06.0649.01B	1	TCGA-06-0649	64	14.9101	low
TCGA.32.1982.01A	1	TCGA-32-1982	142	6.92127	low		TCGA.16.0846.01A	1	TCGA-16-0846	119	2.09327	low		TCGA.06.2570.01A	0	TCGA-06-2570	958	4.49228	low		TCGA.06.5858.01A	0	TCGA-06-5858	187	15.1877	low
TCGA.19.1390.01A	1	TCGA-19-1390	772	7.0076	low		TCGA.28.5207.01A	1	TCGA-28-5207	343	2.0987	low		TCGA.06.0210.01A	1	TCGA-06-0210	225	4.50025	low		TCGA.27.1834.01A	1	TCGA-27-1834	1233	15.2219	low
TCGA.28.5216.01A	0	TCGA-28-5216	415	7.11225	low		TCGA.19.2620.01A	1	TCGA-19-2620	148	2.11742	low		TCGA.27.2519.01A	1	TCGA-27-2519	550	4.51587	low		TCGA.02.2483.01A	0	TCGA-02-2483	466	15.2578	low
TCGA.28.1747.01C	1	TCGA-28-1747	77	7.15687	low		TCGA.06.0138.01A	1	TCGA-06-0138	737	2.12782	low		TCGA.14.0817.01A	1	TCGA-14-0817	164	4.61026	low		TCGA.28.5216.01A	0	TCGA-28-5216	415	15.3131	low
TCGA.32.2632.01A	1	TCGA-32-2632	269	7.33149	low		TCGA.06.2567.01A	1	TCGA-06-2567	133	2.16678	low		TCGA.26.5136.01B	1	TCGA-26-5136	577	4.62972	low		TCGA.06.0157.01A	1	TCGA-06-0157	97	15.4273	low
TCGA.19.2619.01A	0	TCGA-19-2619	294	7.40683	low		TCGA.06.2558.01A	1	TCGA-06-2558	380	2.18221	low		TCGA.19.5960.01A	1	TCGA-19-5960	455	4.63774	low		TCGA.06.0750.01A	1	TCGA-06-0750	28	15.4858	low
TCGA.12.0821.01A	1	TCGA-12-0821	323	7.46327	low		TCGA.27.1837.01A	1	TCGA-27-1837	427	2.18647	low		TCGA.28.5209.01A	0	TCGA-28-5209	77	4.63886	low		TCGA.06.0745.01A	1	TCGA-06-0745	239	15.7409	low
TCGA.28.5204.01A	1	TCGA-28-5204	454	7.50931	low		TCGA.06.5408.01A	1	TCGA-06-5408	357	2.203	low		TCGA.06.5408.01A	1	TCGA-06-5408	357	4.75978	low		TCGA.32.1980.01A	1	TCGA-32-1980	36	15.8124	low
TCGA.06.5413.01A	0	TCGA-06-5413	268	7.60892	low		TCGA.26.5136.01B	1	TCGA-26-5136	577	2.25187	low		TCGA.28.5207.01A	1	TCGA-28-5207	343	4.88981	low		TCGA.06.2559.01A	1	TCGA-06-2559	150	16.0109	low
TCGA.06.0745.01A	1	TCGA-06-0745	239	7.61025	high		TCGA.06.0184.01A	1	TCGA-06-0184	2126	2.32174	low		TCGA.06.0168.01A	1	TCGA-06-0168	598	4.93515	low		TCGA.06.0129.01A	1	TCGA-06-0129	1024	16.5128	low
TCGA.14.2554.01A	1	TCGA-14-2554	532	7.61285	high		TCGA.32.1980.01A	1	TCGA-32-1980	36	2.42256	high		TCGA.06.0138.01A	1	TCGA-06-0138	737	5.02173	high		TCGA.14.1823.01A	1	TCGA-14-1823	543	16.5951	high
TCGA.12.3653.01A	1	TCGA-12-3653	442	7.79932	high		TCGA.06.0125.02A	1	TCGA-06-0125	1448	2.42963	high		TCGA.28.5216.01A	0	TCGA-28-5216	415	5.0291	high		TCGA.32.4213.01A	0	TCGA-32-4213	604	16.7595	high
TCGA.26.5133.01A	0	TCGA-26-5133	452	7.82111	high		TCGA.32.2638.01A	1	TCGA-32-2638	766	2.44079	high		TCGA.06.0187.01A	1	TCGA-06-0187	828	5.03985	high		TCGA.06.0882.01A	1	TCGA-06-0882	632	16.8549	high
TCGA.06.5418.01A	1	TCGA-06-5418	83	8.05715	high		TCGA.06.5414.01A	0	TCGA-06-5414	273	2.4426	high		TCGA.06.2569.01A	0	TCGA-06-2569	13	5.06563	high		TCGA.32.1982.01A	1	TCGA-32-1982	142	16.9345	high
TCGA.27.2528.01A	1	TCGA-27-2528	480	8.20562	high		TCGA.06.0211.01A	1	TCGA-06-0211	360	2.45645	high		TCGA.26.5132.01A	0	TCGA-26-5132	286	5.06788	high		TCGA.06.5413.01A	0	TCGA-06-5413	268	17.1103	high
TCGA.06.0158.01A	1	TCGA-06-0158	329	8.21075	high		TCGA.14.0787.01A	1	TCGA-14-0787	68	2.48986	high		TCGA.06.0645.01A	1	TCGA-06-0645	175	5.12811	high		TCGA.06.2567.01A	1	TCGA-06-2567	133	17.4365	high
TCGA.14.0790.01B	1	TCGA-14-0790	419	8.26251	high		TCGA.28.2509.01A	0	TCGA-28-2509	145	2.49205	high		TCGA.28.2513.01A	0	TCGA-28-2513	222	5.14309	high		TCGA.06.0184.01A	1	TCGA-06-0184	2126	17.4601	high
TCGA.26.5134.01A	0	TCGA-26-5134	167	8.29774	high		TCGA.32.2615.01A	1	TCGA-32-2615	485	2.50648	high		TCGA.06.0878.01A	0	TCGA-06-0878	218	5.26736	high		TCGA.19.2619.01A	0	TCGA-19-2619	294	17.5559	high
TCGA.19.1787.01B	1	TCGA-19-1787	385	8.43332	high		TCGA.06.0168.01A	1	TCGA-06-0168	598	2.5105	high		TCGA.06.0743.01A	1	TCGA-06-0743	803	5.36412	high		TCGA.14.1034.02B	1	TCGA-14-1034	485	17.6242	high
TCGA.06.5416.01A	0	TCGA-06-5416	204	8.45946	high		TCGA.28.1747.01C	1	TCGA-28-1747	77	2.53305	high		TCGA.06.5858.01A	0	TCGA-06-5858	187	5.47731	high		TCGA.06.0878.01A	0	TCGA-06-0878	218	17.9168	high
TCGA.06.2557.01A	1	TCGA-06-2557	33	8.62666	high		TCGA.19.1787.01B	1	TCGA-19-1787	385	2.53751	high		TCGA.32.5222.01A	1	TCGA-32-5222	585	5.5085	high		TCGA.26.5133.01A	0	TCGA-26-5133	452	17.9833	high
TCGA.27.2524.01A	1	TCGA-27-2524	231	9.0547	high		TCGA.76.4927.01A	1	TCGA-76-4927	535	2.54339	high		TCGA.02.2485.01A	0	TCGA-02-2485	470	5.51321	high		TCGA.15.0742.01A	1	TCGA-15-0742	419	18.3329	high
TCGA.02.2486.01A	1	TCGA-02-2486	618	9.12966	high		TCGA.27.1831.01A	1	TCGA-27-1831	505	2.55108	high		TCGA.06.0221.02A	1	TCGA-06-0221	603	5.51387	high		TCGA.06.0141.01A	1	TCGA-06-0141	313	18.5469	high
TCGA.06.0882.01A	1	TCGA-06-0882	632	9.50568	high		TCGA.06.5418.01A	1	TCGA-06-5418	83	2.62393	high		TCGA.12.3650.01A	1	TCGA-12-3650	333	5.59783	high		TCGA.06.2563.01A	0	TCGA-06-2563	932	18.6057	high
TCGA.06.0878.01A	0	TCGA-06-0878	218	9.55352	high		TCGA.06.0157.01A	1	TCGA-06-0157	97	2.68034	high		TCGA.19.0957.02A	1	TCGA-19-0957	666	5.60686	high		TCGA.76.4927.01A	1	TCGA-76-4927	535	18.6643	high
TCGA.14.1823.01A	1	TCGA-14-1823	543	9.7837	high		TCGA.28.5208.01A	1	TCGA-28-5208	544	2.68494	high		TCGA.28.5204.01A	1	TCGA-28-5204	454	5.61161	high		TCGA.06.0125.02A	1	TCGA-06-0125	1448	18.8568	high
TCGA.06.0156.01A	1	TCGA-06-0156	178	10.053	high		TCGA.06.0158.01A	1	TCGA-06-0158	329	2.7133	high		TCGA.06.2561.01A	1	TCGA-06-2561	537	5.6223	high		TCGA.06.5859.01A	0	TCGA-06-5859	139	18.9902	high
TCGA.06.0174.01A	1	TCGA-06-0174	98	10.1641	high		TCGA.06.2570.01A	0	TCGA-06-2570	958	2.76749	high		TCGA.06.5414.01A	0	TCGA-06-5414	273	5.63567	high		TCGA.12.5299.01A	1	TCGA-12-5299	98	19.2525	high
TCGA.16.1045.01B	1	TCGA-16-1045	883	10.2666	high		TCGA.06.5859.01A	0	TCGA-06-5859	139	2.82151	high		TCGA.16.0846.01A	1	TCGA-16-0846	119	5.67881	high		TCGA.06.0187.01A	1	TCGA-06-0187	828	19.2719	high
TCGA.28.2514.01A	0	TCGA-28-2514	160	10.4009	high		TCGA.14.2554.01A	1	TCGA-14-2554	532	2.82494	high		TCGA.27.1830.01A	1	TCGA-27-1830	154	5.70243	high		TCGA.06.0747.01A	1	TCGA-06-0747	82	19.3078	high
TCGA.06.2561.01A	1	TCGA-06-2561	537	10.8198	high		TCGA.15.1444.01A	1	TCGA-15-1444	1537	2.83769	high		TCGA.32.2615.01A	1	TCGA-32-2615	485	5.72003	high		TCGA.32.2632.01A	1	TCGA-32-2632	269	19.8058	high
TCGA.32.4213.01A	0	TCGA-32-4213	604	10.9786	high		TCGA.06.0211.02A	1	TCGA-06-0211	360	2.86761	high		TCGA.06.2558.01A	1	TCGA-06-2558	380	5.72359	high		TCGA.28.5209.01A	0	TCGA-28-5209	77	19.8886	high
TCGA.06.0750.01A	1	TCGA-06-0750	28	11.0382	high		TCGA.28.5213.01A	0	TCGA-28-5213	951	2.86848	high		TCGA.14.0787.01A	1	TCGA-14-0787	68	5.78772	high		TCGA.06.0211.01B	1	TCGA-06-0211	360	20.0101	high
TCGA.06.0646.01A	1	TCGA-06-0646	175	11.572	high		TCGA.06.2559.01A	1	TCGA-06-2559	150	2.912	high		TCGA.12.0616.01A	1	TCGA-12-0616	448	5.80064	high		TCGA.12.0619.01A	1	TCGA-12-0619	1062	20.0242	high
TCGA.28.5215.01A	1	TCGA-28-5215	335	11.714	high		TCGA.06.0129.01A	1	TCGA-06-0129	1024	2.98595	high		TCGA.06.0157.01A	1	TCGA-06-0157	97	5.87661	high		TCGA.26.5139.01A	0	TCGA-26-5139	48	20.0495	high
TCGA.02.2485.01A	0	TCGA-02-2485	470	11.7163	high		TCGA.06.0152.02A	1	TCGA-06-0152	375	3.01127	high		TCGA.06.0686.01A	1	TCGA-06-0686	432	5.89065	high		TCGA.32.2615.01A	1	TCGA-32-2615	485	20.0621	high
TCGA.26.5135.01A	1	TCGA-26-5135	270	11.8206	high		TCGA.28.1753.01A	0	TCGA-28-1753	37	3.03017	high		TCGA.06.0646.01A	1	TCGA-06-0646	175	5.96815	high		TCGA.06.2561.01A	1	TCGA-06-2561	537	20.1218	high
TCGA.32.2615.01A	1	TCGA-32-2615	485	11.8356	high		TCGA.32.2634.01A	0	TCGA-32-2634	693	3.06854	high		TCGA.32.2616.01A	1	TCGA-32-2616	224	5.98246	high		TCGA.76.4932.01A	1	TCGA-76-4932	1458	20.445	high
TCGA.06.2564.01A	0	TCGA-06-2564	181	11.9127	high		TCGA.27.2519.01A	1	TCGA-27-2519	550	3.06995	high		TCGA.06.2564.01A	0	TCGA-06-2564	181	6.091	high		TCGA.02.2486.01A	1	TCGA-02-2486	618	20.6019	high
TCGA.06.0211.01B	1	TCGA-06-0211	360	12.3221	high		TCGA.06.0878.01A	0	TCGA-06-0878	218	3.09587	high		TCGA.06.0210.02A	1	TCGA-06-0210	225	6.12428	high		TCGA.06.0156.01A	1	TCGA-06-0156	178	20.6461	high
TCGA.02.0047.01A	1	TCGA-02-0047	448	12.4157	high		TCGA.12.0821.01A	1	TCGA-12-0821	323	3.1377	high		TCGA.02.0055.01A	1	TCGA-02-0055	76	6.14589	high		TCGA.26.5135.01A	1	TCGA-26-5135	270	20.7541	high
TCGA.06.0187.01A	1	TCGA-06-0187	828	12.5061	high		TCGA.06.0882.01A	1	TCGA-06-0882	632	3.16614	high		TCGA.06.0211.01B	1	TCGA-06-0211	360	6.16357	high		TCGA.02.2485.01A	0	TCGA-02-2485	470	20.9693	high
TCGA.06.0125.02A	1	TCGA-06-0125	1448	12.5944	high		TCGA.06.0132.01A	1	TCGA-06-0132	771	3.17149	high		TCGA.06.2559.01A	1	TCGA-06-2559	150	6.30187	high		TCGA.06.0646.01A	1	TCGA-06-0646	175	21.0713	high
TCGA.06.2563.01A	0	TCGA-06-2563	932	12.9065	high		TCGA.28.5216.01A	0	TCGA-28-5216	415	3.17179	high		TCGA.12.5295.01A	1	TCGA-12-5295	454	6.38707	high		TCGA.28.5208.01A	1	TCGA-28-5208	544	21.0989	high
TCGA.76.4927.01A	1	TCGA-76-4927	535	13.1166	high		TCGA.32.2632.01A	1	TCGA-32-2632	269	3.18382	high		TCGA.06.0156.01A	1	TCGA-06-0156	178	6.39393	high		TCGA.06.0158.01A	1	TCGA-06-0158	329	21.4039	high
TCGA.06.0139.01A	1	TCGA-06-0139	362	13.3184	high		TCGA.32.1982.01A	1	TCGA-32-1982	142	3.25366	high		TCGA.06.0745.01A	1	TCGA-06-0745	239	6.49762	high		TCGA.16.1045.01B	1	TCGA-16-1045	883	21.648	high
TCGA.14.1034.02B	1	TCGA-14-1034	485	13.5405	high		TCGA.06.5858.01A	0	TCGA-06-5858	187	3.29668	high		TCGA.41.3915.01A	1	TCGA-41-3915	360	6.68701	high		TCGA.76.4931.01A	1	TCGA-76-4931	279	22.1045	high
TCGA.41.3915.01A	1	TCGA-41-3915	360	13.6836	high		TCGA.27.2524.01A	1	TCGA-27-2524	231	3.33419	high		TCGA.28.2509.01A	0	TCGA-28-2509	145	6.69485	high		TCGA.06.0125.01A	1	TCGA-06-0125	1448	22.8166	high
TCGA.06.0210.02A	1	TCGA-06-0210	225	13.8215	high		TCGA.26.5133.01A	0	TCGA-26-5133	452	3.34205	high		TCGA.32.1982.01A	1	TCGA-32-1982	142	6.75961	high		TCGA.27.2523.01A	1	TCGA-27-2523	489	23.174	high
TCGA.27.1830.01A	1	TCGA-27-1830	154	13.8587	high		TCGA.76.4928.01B	1	TCGA-76-4928	94	3.48145	high		TCGA.32.1980.01A	1	TCGA-32-1980	36	6.79823	high		TCGA.06.5408.01A	1	TCGA-06-5408	357	23.2041	high
TCGA.28.5209.01A	0	TCGA-28-5209	77	14.3812	high		TCGA.06.0645.01A	1	TCGA-06-0645	175	3.50823	high		TCGA.26.5133.01A	0	TCGA-26-5133	452	6.82013	high		TCGA.06.2569.01A	0	TCGA-06-2569	13	23.3874	high
TCGA.06.0747.01A	1	TCGA-06-0747	82	14.3877	high		TCGA.06.0646.01A	1	TCGA-06-0646	175	3.53115	high		TCGA.28.1753.01A	0	TCGA-28-1753	37	6.86847	high		TCGA.06.0645.01A	1	TCGA-06-0645	175	23.6032	high
TCGA.26.5139.01A	0	TCGA-26-5139	48	14.4808	high		TCGA.06.2561.01A	1	TCGA-06-2561	537	3.6797	high		TCGA.16.1045.01B	1	TCGA-16-1045	883	6.89204	high		TCGA.06.2564.01A	0	TCGA-06-2564	181	24.1987	high
TCGA.06.0152.02A	1	TCGA-06-0152	375	14.5659	high		TCGA.02.2485.01A	0	TCGA-02-2485	470	3.73974	high		TCGA.41.4097.01A	1	TCGA-41-4097	6	7.1773	high		TCGA.02.0047.01A	1	TCGA-02-0047	448	24.5002	high
TCGA.41.4097.01A	1	TCGA-41-4097	6	14.7375	high		TCGA.06.0141.01A	1	TCGA-06-0141	313	3.82304	high		TCGA.26.5135.01A	1	TCGA-26-5135	270	7.27454	high		TCGA.28.5215.01A	1	TCGA-28-5215	335	24.579	high
TCGA.06.0645.01A	1	TCGA-06-0645	175	14.9669	high		TCGA.02.0047.01A	1	TCGA-02-0047	448	3.95696	high		TCGA.27.1834.01A	1	TCGA-27-1834	1233	7.31308	high		TCGA.41.3915.01A	1	TCGA-41-3915	360	24.7989	high
TCGA.28.2513.01A	0	TCGA-28-2513	222	14.9847	high		TCGA.27.1834.01A	1	TCGA-27-1834	1233	4.00819	high		TCGA.28.5215.01A	1	TCGA-28-5215	335	7.39929	high		TCGA.27.1832.01A	1	TCGA-27-1832	300	25.0729	high
TCGA.15.0742.01A	1	TCGA-15-0742	419	15.0784	high		TCGA.02.2486.01A	1	TCGA-02-2486	618	4.03818	high		TCGA.02.2486.01A	1	TCGA-02-2486	618	7.43409	high		TCGA.28.2513.01A	0	TCGA-28-2513	222	25.1018	high
TCGA.76.4932.01A	1	TCGA-76-4932	1458	15.1251	high		TCGA.06.0156.01A	1	TCGA-06-0156	178	4.19922	high		TCGA.32.2638.01A	1	TCGA-32-2638	766	7.43722	high		TCGA.76.4928.01B	1	TCGA-76-4928	94	25.2286	high
TCGA.28.5208.01A	1	TCGA-28-5208	544	15.135	high		TCGA.19.2629.01A	1	TCGA-19-2629	737	4.24361	high		TCGA.06.5413.01A	0	TCGA-06-5413	268	7.52464	high		TCGA.28.1753.01A	0	TCGA-28-1753	37	25.618	high
TCGA.06.5410.01A	1	TCGA-06-5410	108	15.2362	high		TCGA.14.1034.01A	1	TCGA-14-1034	485	4.36559	high		TCGA.14.0781.01B	1	TCGA-14-0781	29	7.52782	high		TCGA.27.1837.01A	1	TCGA-27-1837	427	25.7783	high
TCGA.28.1753.01A	0	TCGA-28-1753	37	15.7193	high		TCGA.41.3915.01A	1	TCGA-41-3915	360	4.4282	high		TCGA.12.0619.01A	1	TCGA-12-0619	1062	7.7419	high		TCGA.06.0210.02A	1	TCGA-06-0210	225	25.8114	high
TCGA.06.5412.01A	1	TCGA-06-5412	138	15.7974	high		TCGA.16.1045.01B	1	TCGA-16-1045	883	4.48935	high		TCGA.02.2483.01A	0	TCGA-02-2483	466	7.74868	high		TCGA.28.2509.01A	0	TCGA-28-2509	145	25.8671	high
TCGA.19.4065.01A	0	TCGA-19-4065	214	15.9349	high		TCGA.14.1823.01A	1	TCGA-14-1823	543	4.54165	high		TCGA.06.5410.01A	1	TCGA-06-5410	108	7.83116	high		TCGA.28.2514.01A	0	TCGA-28-2514	160	26.1779	high
TCGA.06.0211.02A	1	TCGA-06-0211	360	16.0307	high		TCGA.06.5412.01A	1	TCGA-06-5412	138	4.66823	high		TCGA.06.0141.01A	1	TCGA-06-0141	313	7.92046	high		TCGA.27.1830.01A	1	TCGA-27-1830	154	26.3129	high
TCGA.27.1832.01A	1	TCGA-27-1832	300	16.062	high		TCGA.06.2557.01A	1	TCGA-06-2557	33	4.67604	high		TCGA.06.0190.01A	1	TCGA-06-0190	317	7.97019	high		TCGA.32.2638.01A	1	TCGA-32-2638	766	26.4814	high
TCGA.12.5299.01A	1	TCGA-12-5299	98	16.0948	high		TCGA.06.2562.01A	1	TCGA-06-2562	382	4.88002	high		TCGA.06.0139.01A	1	TCGA-06-0139	362	8.02082	high		TCGA.41.4097.01A	1	TCGA-41-4097	6	26.9664	high
TCGA.06.5408.01A	1	TCGA-06-5408	357	16.2413	high		TCGA.28.2513.01A	0	TCGA-28-2513	222	4.97392	high		TCGA.02.0047.01A	1	TCGA-02-0047	448	8.1275	high		TCGA.06.5414.01A	0	TCGA-06-5414	273	27.7515	high
TCGA.32.2638.01A	1	TCGA-32-2638	766	16.6034	high		TCGA.19.4065.01A	0	TCGA-19-4065	214	5.02571	high		TCGA.14.0789.01A	1	TCGA-14-0789	342	8.24506	high		TCGA.06.0211.02A	1	TCGA-06-0211	360	28.0243	high
TCGA.28.2509.01A	0	TCGA-28-2509	145	16.6802	high		TCGA.41.4097.01A	1	TCGA-41-4097	6	5.05157	high		TCGA.19.4065.01A	0	TCGA-19-4065	214	8.26952	high		TCGA.06.0139.01A	1	TCGA-06-0139	362	28.1196	high
TCGA.14.0781.01B	1	TCGA-14-0781	29	16.7955	high		TCGA.27.1832.01A	1	TCGA-27-1832	300	5.12049	high		TCGA.06.5856.01A	1	TCGA-06-5856	114	8.27786	high		TCGA.06.5410.01A	1	TCGA-06-5410	108	28.3458	high
TCGA.06.0125.01A	1	TCGA-06-0125	1448	17.2307	high		TCGA.06.0649.01B	1	TCGA-06-0649	64	5.27786	high		TCGA.14.1034.01A	1	TCGA-14-1034	485	8.37596	high		TCGA.14.0787.01A	1	TCGA-14-0787	68	28.6091	high
TCGA.19.4065.02A	0	TCGA-19-4065	214	17.3171	high		TCGA.06.5410.01A	1	TCGA-06-5410	108	5.27846	high		TCGA.28.5218.01A	1	TCGA-28-5218	157	8.70845	high		TCGA.14.0871.01A	1	TCGA-14-0871	880	28.7038	high
TCGA.76.4928.01B	1	TCGA-76-4928	94	17.4613	high		TCGA.14.0789.01A	1	TCGA-14-0789	342	5.30001	high		TCGA.19.2619.01A	0	TCGA-19-2619	294	8.88337	high		TCGA.19.4065.01A	0	TCGA-19-4065	214	29.2302	high
TCGA.76.4931.01A	1	TCGA-76-4931	279	17.758	high		TCGA.14.0781.01B	1	TCGA-14-0781	29	5.30706	high		TCGA.06.0644.01A	1	TCGA-06-0644	384	8.9006	high		TCGA.06.2557.01A	1	TCGA-06-2557	33	29.401	high
TCGA.06.2565.01A	1	TCGA-06-2565	506	17.9821	high		TCGA.28.5215.01A	1	TCGA-28-5215	335	5.46572	high		TCGA.06.0211.02A	1	TCGA-06-0211	360	9.12598	high		TCGA.14.0781.01B	1	TCGA-14-0781	29	29.6304	high
TCGA.27.2523.01A	1	TCGA-27-2523	489	18.6425	high		TCGA.12.0619.01A	1	TCGA-12-0619	1062	5.54101	high		TCGA.32.2632.01A	1	TCGA-32-2632	269	9.29047	high		TCGA.06.2565.01A	1	TCGA-06-2565	506	31.1189	high
TCGA.06.0190.01A	1	TCGA-06-0190	317	19.4946	high		TCGA.06.0210.02A	1	TCGA-06-0210	225	5.86562	high		TCGA.06.0129.01A	1	TCGA-06-0129	1024	9.58306	high		TCGA.06.0152.02A	1	TCGA-06-0152	375	31.33	high
TCGA.06.5414.01A	0	TCGA-06-5414	273	19.6733	high		TCGA.06.2564.01A	0	TCGA-06-2564	181	6.19498	high		TCGA.06.2567.01A	1	TCGA-06-2567	133	10.1762	high		TCGA.06.5412.01A	1	TCGA-06-5412	138	31.707	high
TCGA.14.0787.01A	1	TCGA-14-0787	68	20.3315	high		TCGA.27.1830.01A	1	TCGA-27-1830	154	6.75177	high		TCGA.06.0184.01A	1	TCGA-06-0184	2126	10.381	high		TCGA.06.2562.01A	1	TCGA-06-2562	382	32.3319	high
TCGA.27.1837.01A	1	TCGA-27-1837	427	20.6133	high		TCGA.06.0139.01A	1	TCGA-06-0139	362	6.78034	high		TCGA.06.0158.01A	1	TCGA-06-0158	329	10.4799	high		TCGA.14.1034.01A	1	TCGA-14-1034	485	35.2118	high
TCGA.06.0211.01A	1	TCGA-06-0211	360	22.2698	high		TCGA.28.5218.01A	1	TCGA-28-5218	157	7.33563	high		TCGA.06.5412.01A	1	TCGA-06-5412	138	11.2414	high		TCGA.06.0190.01A	1	TCGA-06-0190	317	35.7229	high
TCGA.06.0171.02A	1	TCGA-06-0171	399	22.4614	high		TCGA.06.0190.01A	1	TCGA-06-0190	317	8.25814	high		TCGA.06.2565.01A	1	TCGA-06-2565	506	11.3957	high		TCGA.06.0211.01A	1	TCGA-06-0211	360	36.765	high
TCGA.14.1034.01A	1	TCGA-14-1034	485	22.4702	high		TCGA.06.0644.01A	1	TCGA-06-0644	384	8.65456	high		TCGA.06.0190.02A	1	TCGA-06-0190	317	11.7548	high		TCGA.06.0210.01A	1	TCGA-06-0210	225	37.5961	high
TCGA.06.0210.01A	1	TCGA-06-0210	225	23.267	high		TCGA.06.0210.01A	1	TCGA-06-0210	225	9.82884	high		TCGA.06.0211.01A	1	TCGA-06-0211	360	12.0387	high		TCGA.14.0789.01A	1	TCGA-14-0789	342	37.6292	high
TCGA.06.2562.01A	1	TCGA-06-2562	382	23.5071	high		TCGA.06.0171.02A	1	TCGA-06-0171	399	10.3454	high		TCGA.19.4065.02A	0	TCGA-19-4065	214	12.4107	high		TCGA.06.0644.01A	1	TCGA-06-0644	384	43.4171	high
TCGA.14.0789.01A	1	TCGA-14-0789	342	24.0841	high		TCGA.14.0871.01A	1	TCGA-14-0871	880	11.6218	high		TCGA.06.5859.01A	0	TCGA-06-5859	139	12.7834	high		TCGA.19.1389.02A	1	TCGA-19-1389	141	46.0504	high
TCGA.06.0644.01A	1	TCGA-06-0644	384	25.8619	high		TCGA.06.2569.01A	0	TCGA-06-2569	13	11.9702	high		TCGA.06.0171.02A	1	TCGA-06-0171	399	13.6123	high		TCGA.06.0171.02A	1	TCGA-06-0171	399	46.4191	high
TCGA.02.0055.01A	1	TCGA-02-0055	76	26.4378	high		TCGA.19.1389.02A	1	TCGA-19-1389	141	13.3531	high		TCGA.06.0152.02A	1	TCGA-06-0152	375	13.7528	high		TCGA.19.4065.02A	0	TCGA-19-4065	214	56.8603	high
TCGA.19.1389.02A	1	TCGA-19-1389	141	29.2731	high		TCGA.06.0190.02A	1	TCGA-06-0190	317	15.1197	high		TCGA.14.0871.01A	1	TCGA-14-0871	880	14.4769	high		TCGA.28.5218.01A	1	TCGA-28-5218	157	56.8785	high
TCGA.06.0190.02A	1	TCGA-06-0190	317	37.0059	high		TCGA.19.4065.02A	0	TCGA-19-4065	214	27.1325	high		TCGA.28.2514.01A	0	TCGA-28-2514	160	14.5936	high		TCGA.02.0055.01A	1	TCGA-02-0055	76	61.0058	high
TCGA.28.5218.01A	1	TCGA-28-5218	157	40.8344	high		TCGA.02.0055.01A	1	TCGA-02-0055	76	28.422	high		TCGA.06.2557.01A	1	TCGA-06-2557	33	16.0983	high		TCGA.06.0190.02A	1	TCGA-06-0190	317	63.8805	high
TCGA.06.0130.01A	1	TCGA-06-0130	394	62.4286	high		TCGA.06.0130.01A	1	TCGA-06-0130	394	29.7386	high		TCGA.06.0130.01A	1	TCGA-06-0130	394	16.8901	high		TCGA.06.0130.01A	1	TCGA-06-0130	394	109.057	high
											2.32174							4.93515							16.5128
											RUNX2							RUNX3
											0.531753							1.42372
											5.05157							7.1773
											11.9702							5.06563
											0.848892							1.66563
											1.04177							1.21414
											1.15886							3.28873
											5.30706							7.52782
											4.67604							16.0983
											2.42256							6.79823
											3.03017							6.86847
											2.01223							3.5565
											5.27786							3.55842
											2.48986							5.78772
											28.422							6.14589
											0.868513							4.63886
											2.53305							3.89965
											1.32174							3.13157
											1.8707							3.04937
											2.62393							1.86703
											0.468696							2.17436
											3.48145							4.2858
											0.502931							2.87504
											2.68034							5.87661
											1.61546							1.54222
											0.969998							3.13101
											5.27846							7.83116
											1.09062							3.56944
											1.92392							8.27786
											2.09327							5.67881
											1.48586							1.36419
											2.16678							10.1762
											1.25314							2.65483
											4.66823							11.2414
											2.82151							12.7834
											13.3531							3.42413
											3.25366							6.75961
											2.49205							6.69485
											0.810881							2.41183
											2.11742							2.26829
											2.912							6.30187
											6.75177							5.70243
											0.587765							1.46376
											7.33563							8.70845
											1.18333							14.5936
											1.40921							4.61026
											2.09099							2.30106
											3.50823							5.12811
											3.53115							5.96815
											4.19922							6.39393
											6.19498							6.091
											3.29668							5.47731
											0.698705							2.46437
											27.1325							12.4107
											5.02571							8.26952
											1.16209							1.20714
											3.09587							5.26736
											4.97392							5.14309
											1.28852							5.98246
											5.86562							6.12428
											9.82884							4.50025
											3.33419							2.13402
											1.08811							3.99628
											1.63306							6.49762
											1.83692							1.85521
											1.97675							7.52464
											3.18382							9.29047
											1.65897							7.27454
											2.4426							5.63567
											1.55802							2.78847
											1.24171							5.06788
											1.26574							8.88337
											5.12049							3.89038
											3.82304							7.92046
											8.25814							7.97019
											15.1197							11.7548
											3.1377							2.73219
											2.7133							10.4799
											0.880923							5.59783
											5.46572							7.39929
											5.30001							8.24506
											2.0987							4.88981
											2.203							4.75978
											4.4282							6.68701
											2.86761							9.12598
											1.52437							6.16357
											2.45645							12.0387
											6.78034							8.02082
											3.01127							13.7528
											2.18221							5.72359
											4.88002							3.94476
											8.65456							8.9006
											2.53751							2.65397
											1.81018							2.0226
											29.7386							16.8901
											1.02731							3.08256
											10.3454							13.6123
											1.67838							2.29592
											1.09679							2.66564
											1.7621							3.50079
											3.17179							5.0291
											0.67399							2.58052
											0.388813							1.54927
											2.18647							2.97855
											1.94472							5.89065
											0.955677							4.22237
											3.95696							8.1275
											1.54612							5.80064
											3.34205							6.82013
											1.04605							5.61161
											1.29503							6.38707
											0.778926							4.63774
											2.00702							2.30935
											1.50833							3.29432
											1.67007							7.74868
											1.18932							3.15075
											3.73974							5.51321
											0.690335							1.8145
											1.87674							2.2069
											4.36559							8.37596
											2.50648							5.72003
											0.81975							3.7118
											2.55108							0.909545
											1.74109							11.3957
											0.681049							2.17332
											2.82494							3.96703
											2.54339							3.00428
											3.6797							5.6223
											4.54165							2.26977
											2.68494							3.27892
											1.20347							3.41597
											3.06995							4.51587
											2.25187							4.62972
											1.49027							5.5085
											2.5105							4.93515
											1.0113							5.51387
											2.09283							3.68806
											4.03818							7.43409
											3.16614							4.18312
											0.516743							1.49054
											1.7593							5.60686
											0.907683							2.28646
											3.06854							3.76234
											2.12782							5.02173
											4.24361							3.65399
											2.44079							7.43722
											3.17149							3.57293
											1.18438							4.36036
											1.76237							5.36412
											1.72593							5.03985
											11.6218							14.4769
											4.48935							6.89204
											1.45773							4.24139
											2.86848							4.34579
											1.52071							0.586981
											2.76749							4.49228
											0.883875							1.20495
											2.98595							9.58306
											5.54101							7.7419
											0.354908							0.930375
											4.00819							7.31308
											0.771021							4.17621
											2.05097							3.53495
											2.42963							3.8327
											1.41669							3.90328
											2.83769							4.17509
											2.32174							10.381
											0.678225							0.913804
											RUNX2							RUNX3
											0.531753							1.42372
											5.05157							7.1773
											11.9702							5.06563
											0.848892							1.66563
											1.04177							1.21414
											1.15886							3.28873
											5.30706							7.52782
											4.67604							16.0983
											2.42256							6.79823
											3.03017							6.86847
											2.01223							3.5565
											5.27786							3.55842
											2.48986							5.78772
											28.422							6.14589
											0.868513							4.63886
											2.53305							3.89965
											1.32174							3.13157
											1.8707							3.04937
											2.62393							1.86703
											0.468696							2.17436
											3.48145							4.2858
											0.502931							2.87504
											2.68034							5.87661
											1.61546							1.54222
											0.969998							3.13101
											5.27846							7.83116
											1.09062							3.56944
											1.92392							8.27786
											2.09327							5.67881
											1.48586							1.36419
											2.16678							10.1762
											1.25314							2.65483
											4.66823							11.2414
											2.82151							12.7834
											13.3531							3.42413
											3.25366							6.75961
											2.49205							6.69485
											0.810881							2.41183
											2.11742							2.26829
											2.912							6.30187
											6.75177							5.70243
											0.587765							1.46376
											7.33563							8.70845
											1.18333							14.5936
											1.40921							4.61026
											2.09099							2.30106
											3.50823							5.12811
											3.53115							5.96815
											4.19922							6.39393
											6.19498							6.091
											3.29668							5.47731
											0.698705							2.46437
											27.1325							12.4107
											5.02571							8.26952
											1.16209							1.20714
											3.09587							5.26736
											4.97392							5.14309
											1.28852							5.98246
											5.86562							6.12428
											9.82884							4.50025
											3.33419							2.13402
											1.08811							3.99628
											1.63306							6.49762
											1.83692							1.85521
											1.97675							7.52464
											3.18382							9.29047
											1.65897							7.27454
											2.4426							5.63567
											1.55802							2.78847
											1.24171							5.06788
											1.26574							8.88337
											5.12049							3.89038
											3.82304							7.92046
											8.25814							7.97019
											15.1197							11.7548
											3.1377							2.73219
											2.7133							10.4799
											0.880923							5.59783
											5.46572							7.39929
											5.30001							8.24506
											2.0987							4.88981
											2.203							4.75978
											4.4282							6.68701
											2.86761							9.12598
											1.52437							6.16357
											2.45645							12.0387
											6.78034							8.02082
											3.01127							13.7528
											2.18221							5.72359
											4.88002							3.94476
											8.65456							8.9006
											2.53751							2.65397
											1.81018							2.0226
											29.7386							16.8901
											1.02731							3.08256
											10.3454							13.6123
											1.67838							2.29592
											1.09679							2.66564
											1.7621							3.50079
											3.17179							5.0291
											0.67399							2.58052
											0.388813							1.54927
											2.18647							2.97855
											1.94472							5.89065
											0.955677							4.22237
											3.95696							8.1275
											1.54612							5.80064
											3.34205							6.82013
											1.04605							5.61161
											1.29503							6.38707
											0.778926							4.63774
											2.00702							2.30935
											1.50833							3.29432
											1.67007							7.74868
											1.18932							3.15075
											3.73974							5.51321
											0.690335							1.8145
											1.87674							2.2069
											4.36559							8.37596
											2.50648							5.72003
											0.81975							3.7118
											2.55108							0.909545
											1.74109							11.3957
											0.681049							2.17332
											2.82494							3.96703
											2.54339							3.00428
											3.6797							5.6223
											4.54165							2.26977
											2.68494							3.27892
											1.20347							3.41597
											3.06995							4.51587
											2.25187							4.62972
											1.49027							5.5085
											2.5105							4.93515
											1.0113							5.51387
											2.09283							3.68806
											4.03818							7.43409
											3.16614							4.18312
											0.516743							1.49054
											1.7593							5.60686
											0.907683							2.28646
											3.06854							3.76234
											2.12782							5.02173
											4.24361							3.65399
											2.44079							7.43722
											3.17149							3.57293
											1.18438							4.36036
											1.76237							5.36412
											1.72593							5.03985
											11.6218							14.4769
											4.48935							6.89204
											1.45773							4.24139
											2.86848							4.34579
											1.52071							0.586981
											2.76749							4.49228
											0.883875							1.20495
											2.98595							9.58306
											5.54101							7.7419
											0.354908							0.930375
											4.00819							7.31308
											0.771021							4.17621
											2.05097							3.53495
											2.42963							3.8327
											1.41669							3.90328
											2.83769							4.17509
											2.32174							10.381
											0.678225							0.913804
											RUNX2							RUNX3
											0.531753							1.42372
											5.05157							7.1773
											11.9702							5.06563
											0.848892							1.66563
											1.04177							1.21414
											1.15886							3.28873
											5.30706							7.52782
											4.67604							16.0983
											2.42256							6.79823
											3.03017							6.86847
											2.01223							3.5565
											5.27786							3.55842
											2.48986							5.78772
											28.422							6.14589
											0.868513							4.63886
											2.53305							3.89965
											1.32174							3.13157
											1.8707							3.04937
											2.62393							1.86703
											0.468696							2.17436
											3.48145							4.2858
											0.502931							2.87504
											2.68034							5.87661
											1.61546							1.54222
											0.969998							3.13101
											5.27846							7.83116
											1.09062							3.56944
											1.92392							8.27786
											2.09327							5.67881
											1.48586							1.36419
											2.16678							10.1762
											1.25314							2.65483
											4.66823							11.2414
											2.82151							12.7834
											13.3531							3.42413
											3.25366							6.75961
											2.49205							6.69485
											0.810881							2.41183
											2.11742							2.26829
											2.912							6.30187
											6.75177							5.70243
											0.587765							1.46376
											7.33563							8.70845
											1.18333							14.5936
											1.40921							4.61026
											2.09099							2.30106
											3.50823							5.12811
											3.53115							5.96815
											4.19922							6.39393
											6.19498							6.091
											3.29668							5.47731
											0.698705							2.46437
											27.1325							12.4107
											5.02571							8.26952
											1.16209							1.20714
											3.09587							5.26736
											4.97392							5.14309
											1.28852							5.98246
											5.86562							6.12428
											9.82884							4.50025
											3.33419							2.13402
											1.08811							3.99628
											1.63306							6.49762
											1.83692							1.85521
											1.97675							7.52464
											3.18382							9.29047
											1.65897							7.27454
											2.4426							5.63567
											1.55802							2.78847
											1.24171							5.06788
											1.26574							8.88337
											5.12049							3.89038
											3.82304							7.92046
											8.25814							7.97019
											15.1197							11.7548
											3.1377							2.73219
											2.7133							10.4799
											0.880923							5.59783
											5.46572							7.39929
											5.30001							8.24506
											2.0987							4.88981
											2.203							4.75978
											4.4282							6.68701
											2.86761							9.12598
											1.52437							6.16357
											2.45645							12.0387
											6.78034							8.02082
											3.01127							13.7528
											2.18221							5.72359
											4.88002							3.94476
											8.65456							8.9006
											2.53751							2.65397
											1.81018							2.0226
											29.7386							16.8901
											1.02731							3.08256
											10.3454							13.6123
											1.67838							2.29592
											1.09679							2.66564
											1.7621							3.50079
											3.17179							5.0291
											0.67399							2.58052
											0.388813							1.54927
											2.18647							2.97855
											1.94472							5.89065
											0.955677							4.22237
											3.95696							8.1275
											1.54612							5.80064
											3.34205							6.82013
											1.04605							5.61161
											1.29503							6.38707
											0.778926							4.63774
											2.00702							2.30935
											1.50833							3.29432
											1.67007							7.74868
											1.18932							3.15075
											3.73974							5.51321
											0.690335							1.8145
											1.87674							2.2069
											4.36559							8.37596
											2.50648							5.72003
											0.81975							3.7118
											2.55108							0.909545
											1.74109							11.3957
											0.681049							2.17332
											2.82494							3.96703
											2.54339							3.00428
											3.6797							5.6223
											4.54165							2.26977
											2.68494							3.27892
											1.20347							3.41597
											3.06995							4.51587
											2.25187							4.62972
											1.49027							5.5085
											2.5105							4.93515
											1.0113							5.51387
											2.09283							3.68806
											4.03818							7.43409
											3.16614							4.18312
											0.516743							1.49054
											1.7593							5.60686
											0.907683							2.28646
											3.06854							3.76234
											2.12782							5.02173
											4.24361							3.65399
											2.44079							7.43722
											3.17149							3.57293
											1.18438							4.36036
											1.76237							5.36412
											1.72593							5.03985
											11.6218							14.4769
											4.48935							6.89204
											1.45773							4.24139
											2.86848							4.34579
											1.52071							0.586981
											2.76749							4.49228
											0.883875							1.20495
											2.98595							9.58306
											5.54101							7.7419
											0.354908							0.930375
											4.00819							7.31308
											0.771021							4.17621
											2.05097							3.53495
											2.42963							3.8327
											1.41669							3.90328
											2.83769							4.17509
											2.32174							10.381
											0.678225							0.913804
											RUNX2							RUNX3
											0.531753							1.42372
											5.05157							7.1773
											11.9702							5.06563
											0.848892							1.66563
											1.04177							1.21414
											1.15886							3.28873
											5.30706							7.52782
											4.67604							16.0983
											2.42256							6.79823
											3.03017							6.86847
											2.01223							3.5565
											5.27786							3.55842
											2.48986							5.78772
											28.422							6.14589
											0.868513							4.63886
											2.53305							3.89965
											1.32174							3.13157
											1.8707							3.04937
											2.62393							1.86703
											0.468696							2.17436
											3.48145							4.2858
											0.502931							2.87504
											2.68034							5.87661
											1.61546							1.54222
											0.969998							3.13101
											5.27846							7.83116
											1.09062							3.56944
											1.92392							8.27786
											2.09327							5.67881
											1.48586							1.36419
											2.16678							10.1762
											1.25314							2.65483
											4.66823							11.2414
											2.82151							12.7834
											13.3531							3.42413
											3.25366							6.75961
											2.49205							6.69485
											0.810881							2.41183
											2.11742							2.26829
											2.912							6.30187
											6.75177							5.70243
											0.587765							1.46376
											7.33563							8.70845
											1.18333							14.5936
											1.40921							4.61026
											2.09099							2.30106
											3.50823							5.12811
											3.53115							5.96815
											4.19922							6.39393
											6.19498							6.091
											3.29668							5.47731
											0.698705							2.46437
											27.1325							12.4107
											5.02571							8.26952
											1.16209							1.20714
											3.09587							5.26736
											4.97392							5.14309
											1.28852							5.98246
											5.86562							6.12428
											9.82884							4.50025
											3.33419							2.13402
											1.08811							3.99628
											1.63306							6.49762
											1.83692							1.85521
											1.97675							7.52464
											3.18382							9.29047
											1.65897							7.27454
											2.4426							5.63567
											1.55802							2.78847
											1.24171							5.06788
											1.26574							8.88337
											5.12049							3.89038
											3.82304							7.92046
											8.25814							7.97019
											15.1197							11.7548
											3.1377							2.73219
											2.7133							10.4799
											0.880923							5.59783
											5.46572							7.39929
											5.30001							8.24506
											2.0987							4.88981
											2.203							4.75978
											4.4282							6.68701
											2.86761							9.12598
											1.52437							6.16357
											2.45645							12.0387
											6.78034							8.02082
											3.01127							13.7528
											2.18221							5.72359
											4.88002							3.94476
											8.65456							8.9006
											2.53751							2.65397
											1.81018							2.0226
											29.7386							16.8901
											1.02731							3.08256
											10.3454							13.6123
											1.67838							2.29592
											1.09679							2.66564
											1.7621							3.50079
											3.17179							5.0291
											0.67399							2.58052
											0.388813							1.54927
											2.18647							2.97855
											1.94472							5.89065
											0.955677							4.22237
											3.95696							8.1275
											1.54612							5.80064
											3.34205							6.82013
											1.04605							5.61161
											1.29503							6.38707
											0.778926							4.63774
											2.00702							2.30935
											1.50833							3.29432
											1.67007							7.74868
											1.18932							3.15075
											3.73974							5.51321
											0.690335							1.8145
											1.87674							2.2069
											4.36559							8.37596
											2.50648							5.72003
											0.81975							3.7118
											2.55108							0.909545
											1.74109							11.3957
											0.681049							2.17332
											2.82494							3.96703
											2.54339							3.00428
											3.6797							5.6223
											4.54165							2.26977
											2.68494							3.27892
											1.20347							3.41597
											3.06995							4.51587
											2.25187							4.62972
											1.49027							5.5085
											2.5105							4.93515
											1.0113							5.51387
											2.09283							3.68806
											4.03818							7.43409
											3.16614							4.18312
											0.516743							1.49054
											1.7593							5.60686
											0.907683							2.28646
											3.06854							3.76234
											2.12782							5.02173
											4.24361							3.65399
											2.44079							7.43722
											3.17149							3.57293
											1.18438							4.36036
											1.76237							5.36412
											1.72593							5.03985
											11.6218							14.4769
											4.48935							6.89204
											1.45773							4.24139
											2.86848							4.34579
											1.52071							0.586981
											2.76749							4.49228
											0.883875							1.20495
											2.98595							9.58306
											5.54101							7.7419
											0.354908							0.930375
											4.00819							7.31308
											0.771021							4.17621
											2.05097							3.53495
											2.42963							3.8327
											1.41669							3.90328
											2.83769							4.17509
											2.32174							10.381
											0.678225							0.913804
											RUNX2							RUNX3
											0.531753							1.42372
											5.05157							7.1773
											11.9702							5.06563
											0.848892							1.66563
											1.04177							1.21414
											1.15886							3.28873
											5.30706							7.52782
											4.67604							16.0983
											2.42256							6.79823
											3.03017							6.86847
											2.01223							3.5565
											5.27786							3.55842
											2.48986							5.78772
											28.422							6.14589
											0.868513							4.63886
											2.53305							3.89965
											1.32174							3.13157
											1.8707							3.04937
											2.62393							1.86703
											0.468696							2.17436
											3.48145							4.2858
											0.502931							2.87504
											2.68034							5.87661
											1.61546							1.54222
											0.969998							3.13101
											5.27846							7.83116
											1.09062							3.56944
											1.92392							8.27786
											2.09327							5.67881
											1.48586							1.36419
											2.16678							10.1762
											1.25314							2.65483
											4.66823							11.2414
											2.82151							12.7834
											13.3531							3.42413
											3.25366							6.75961
											2.49205							6.69485
											0.810881							2.41183
											2.11742							2.26829
											2.912							6.30187
											6.75177							5.70243
											0.587765							1.46376
											7.33563							8.70845
											1.18333							14.5936
											1.40921							4.61026
											2.09099							2.30106
											3.50823							5.12811
											3.53115							5.96815
											4.19922							6.39393
											6.19498							6.091
											3.29668							5.47731
											0.698705							2.46437
											27.1325							12.4107
											5.02571							8.26952
											1.16209							1.20714
											3.09587							5.26736
											4.97392							5.14309
											1.28852							5.98246
											5.86562							6.12428
											9.82884							4.50025
											3.33419							2.13402
											1.08811							3.99628
											1.63306							6.49762
											1.83692							1.85521
											1.97675							7.52464
											3.18382							9.29047
											1.65897							7.27454
											2.4426							5.63567
											1.55802							2.78847
											1.24171							5.06788
											1.26574							8.88337
											5.12049							3.89038
											3.82304							7.92046
											8.25814							7.97019
											15.1197							11.7548
											3.1377							2.73219
											2.7133							10.4799
											0.880923							5.59783
											5.46572							7.39929
											5.30001							8.24506
											2.0987							4.88981
											2.203							4.75978
											4.4282							6.68701
											2.86761							9.12598
											1.52437							6.16357
											2.45645							12.0387
											6.78034							8.02082
											3.01127							13.7528
											2.18221							5.72359
											4.88002							3.94476
											8.65456							8.9006
											2.53751							2.65397
											1.81018							2.0226
											29.7386							16.8901
											1.02731							3.08256
											10.3454							13.6123
											1.67838							2.29592
											1.09679							2.66564
											1.7621							3.50079
											3.17179							5.0291
											0.67399							2.58052
											0.388813							1.54927
											2.18647							2.97855
											1.94472							5.89065
											0.955677							4.22237
											3.95696							8.1275
											1.54612							5.80064
											3.34205							6.82013
											1.04605							5.61161
											1.29503							6.38707
											0.778926							4.63774
											2.00702							2.30935
											1.50833							3.29432
											1.67007							7.74868
											1.18932							3.15075
											3.73974							5.51321
											0.690335							1.8145
											1.87674							2.2069
											4.36559							8.37596
											2.50648							5.72003
											0.81975							3.7118
											2.55108							0.909545
											1.74109							11.3957
											0.681049							2.17332
											2.82494							3.96703
											2.54339							3.00428
											3.6797							5.6223
											4.54165							2.26977
											2.68494							3.27892
											1.20347							3.41597
											3.06995							4.51587
											2.25187							4.62972
											1.49027							5.5085
											2.5105							4.93515
											1.0113							5.51387
											2.09283							3.68806
											4.03818							7.43409
											3.16614							4.18312
											0.516743							1.49054
											1.7593							5.60686
											0.907683							2.28646
											3.06854							3.76234
											2.12782							5.02173
											4.24361							3.65399
											2.44079							7.43722
											3.17149							3.57293
											1.18438							4.36036
											1.76237							5.36412
											1.72593							5.03985
											11.6218							14.4769
											4.48935							6.89204
											1.45773							4.24139
											2.86848							4.34579
											1.52071							0.586981
											2.76749							4.49228
											0.883875							1.20495
											2.98595							9.58306
											5.54101							7.7419
											0.354908							0.930375
											4.00819							7.31308
											0.771021							4.17621
											2.05097							3.53495
											2.42963							3.8327
											1.41669							3.90328
											2.83769							4.17509
											2.32174							10.381
											0.678225							0.913804
											RUNX2							RUNX3
											0.531753							1.42372
											5.05157							7.1773
											11.9702							5.06563
											0.848892							1.66563
											1.04177							1.21414
											1.15886							3.28873
											5.30706							7.52782
											4.67604							16.0983
											2.42256							6.79823
											3.03017							6.86847
											2.01223							3.5565
											5.27786							3.55842
											2.48986							5.78772
											28.422							6.14589
											0.868513							4.63886
											2.53305							3.89965
											1.32174							3.13157
											1.8707							3.04937
											2.62393							1.86703
											0.468696							2.17436
											3.48145							4.2858
											0.502931							2.87504
											2.68034							5.87661
											1.61546							1.54222
											0.969998							3.13101
											5.27846							7.83116
											1.09062							3.56944
											1.92392							8.27786
											2.09327							5.67881
											1.48586							1.36419
											2.16678							10.1762
											1.25314							2.65483
											4.66823							11.2414
											2.82151							12.7834
											13.3531							3.42413
											3.25366							6.75961
											2.49205							6.69485
											0.810881							2.41183
											2.11742							2.26829
											2.912							6.30187
											6.75177							5.70243
											0.587765							1.46376
											7.33563							8.70845
											1.18333							14.5936
											1.40921							4.61026
											2.09099							2.30106
											3.50823							5.12811
											3.53115							5.96815
											4.19922							6.39393
											6.19498							6.091
											3.29668							5.47731
											0.698705							2.46437
											27.1325							12.4107
											5.02571							8.26952
											1.16209							1.20714
											3.09587							5.26736
											4.97392							5.14309
											1.28852							5.98246
											5.86562							6.12428
											9.82884							4.50025
											3.33419							2.13402
											1.08811							3.99628
											1.63306							6.49762
											1.83692							1.85521
											1.97675							7.52464
											3.18382							9.29047
											1.65897							7.27454
											2.4426							5.63567
											1.55802							2.78847
											1.24171							5.06788
											1.26574							8.88337
											5.12049							3.89038
											3.82304							7.92046
											8.25814							7.97019
											15.1197							11.7548
											3.1377							2.73219
											2.7133							10.4799
											0.880923							5.59783
											5.46572							7.39929
											5.30001							8.24506
											2.0987							4.88981
											2.203							4.75978
											4.4282							6.68701
											2.86761							9.12598
											1.52437							6.16357
											2.45645							12.0387
											6.78034							8.02082
											3.01127							13.7528
											2.18221							5.72359
											4.88002							3.94476
											8.65456							8.9006
											2.53751							2.65397
											1.81018							2.0226
											29.7386							16.8901
											1.02731							3.08256
											10.3454							13.6123
											1.67838							2.29592
											1.09679							2.66564
											1.7621							3.50079
											3.17179							5.0291
											0.67399							2.58052
											0.388813							1.54927
											2.18647							2.97855
											1.94472							5.89065
											0.955677							4.22237
											3.95696							8.1275
											1.54612							5.80064
											3.34205							6.82013
											1.04605							5.61161
											1.29503							6.38707
											0.778926							4.63774
											2.00702							2.30935
											1.50833							3.29432
											1.67007							7.74868
											1.18932							3.15075
											3.73974							5.51321
											0.690335							1.8145
											1.87674							2.2069
											4.36559							8.37596
											2.50648							5.72003
											0.81975							3.7118
											2.55108							0.909545
											1.74109							11.3957
											0.681049							2.17332
											2.82494							3.96703
											2.54339							3.00428
											3.6797							5.6223
											4.54165							2.26977
											2.68494							3.27892
											1.20347							3.41597
											3.06995							4.51587
											2.25187							4.62972
											1.49027							5.5085
											2.5105							4.93515
											1.0113							5.51387
											2.09283							3.68806
											4.03818							7.43409
											3.16614							4.18312
											0.516743							1.49054
											1.7593							5.60686
											0.907683							2.28646
											3.06854							3.76234
											2.12782							5.02173
											4.24361							3.65399
											2.44079							7.43722
											3.17149							3.57293
											1.18438							4.36036
											1.76237							5.36412
											1.72593							5.03985
											11.6218							14.4769
											4.48935							6.89204
											1.45773							4.24139
											2.86848							4.34579
											1.52071							0.586981
											2.76749							4.49228
											0.883875							1.20495
											2.98595							9.58306
											5.54101							7.7419
											0.354908							0.930375
											4.00819							7.31308
											0.771021							4.17621
											2.05097							3.53495
											2.42963							3.8327
											1.41669							3.90328
											2.83769							4.17509
											2.32174							10.381
											0.678225							0.913804
											RUNX2							RUNX3
											0.531753							1.42372
											5.05157							7.1773
											11.9702							5.06563
											0.848892							1.66563
											1.04177							1.21414
											1.15886							3.28873
											5.30706							7.52782
											4.67604							16.0983
											2.42256							6.79823
											3.03017							6.86847
											2.01223							3.5565
											5.27786							3.55842
											2.48986							5.78772
											28.422							6.14589
											0.868513							4.63886
											2.53305							3.89965
											1.32174							3.13157
											1.8707							3.04937
											2.62393							1.86703
											0.468696							2.17436
											3.48145							4.2858
											0.502931							2.87504
											2.68034							5.87661
											1.61546							1.54222
											0.969998							3.13101
											5.27846							7.83116
											1.09062							3.56944
											1.92392							8.27786
											2.09327							5.67881
											1.48586							1.36419
											2.16678							10.1762
											1.25314							2.65483
											4.66823							11.2414
											2.82151							12.7834
											13.3531							3.42413
											3.25366							6.75961
											2.49205							6.69485
											0.810881							2.41183
											2.11742							2.26829
											2.912							6.30187
											6.75177							5.70243
											0.587765							1.46376
											7.33563							8.70845
											1.18333							14.5936
											1.40921							4.61026
											2.09099							2.30106
											3.50823							5.12811
											3.53115							5.96815
											4.19922							6.39393
											6.19498							6.091
											3.29668							5.47731
											0.698705							2.46437
											27.1325							12.4107
											5.02571							8.26952
											1.16209							1.20714
											3.09587							5.26736
											4.97392							5.14309
											1.28852							5.98246
											5.86562							6.12428
											9.82884							4.50025
											3.33419							2.13402
											1.08811							3.99628
											1.63306							6.49762
											1.83692							1.85521
											1.97675							7.52464
											3.18382							9.29047
											1.65897							7.27454
											2.4426							5.63567
											1.55802							2.78847
											1.24171							5.06788
											1.26574							8.88337
											5.12049							3.89038
											3.82304							7.92046
											8.25814							7.97019
											15.1197							11.7548
											3.1377							2.73219
											2.7133							10.4799
											0.880923							5.59783
											5.46572							7.39929
											5.30001							8.24506
											2.0987							4.88981
											2.203							4.75978
											4.4282							6.68701
											2.86761							9.12598
											1.52437							6.16357
											2.45645							12.0387
											6.78034							8.02082
											3.01127							13.7528
											2.18221							5.72359
											4.88002							3.94476
											8.65456							8.9006
											2.53751							2.65397
											1.81018							2.0226
											29.7386							16.8901
											1.02731							3.08256
											10.3454							13.6123
											1.67838							2.29592
											1.09679							2.66564
											1.7621							3.50079
											3.17179							5.0291
											0.67399							2.58052
											0.388813							1.54927
											2.18647							2.97855
											1.94472							5.89065
											0.955677							4.22237
											3.95696							8.1275
											1.54612							5.80064
											3.34205							6.82013
											1.04605							5.61161
											1.29503							6.38707
											0.778926							4.63774
											2.00702							2.30935
											1.50833							3.29432
											1.67007							7.74868
											1.18932							3.15075
											3.73974							5.51321
											0.690335							1.8145
											1.87674							2.2069
											4.36559							8.37596
											2.50648							5.72003
											0.81975							3.7118
											2.55108							0.909545
											1.74109							11.3957
											0.681049							2.17332
											2.82494							3.96703
											2.54339							3.00428
											3.6797							5.6223
											4.54165							2.26977
											2.68494							3.27892
											1.20347							3.41597
											3.06995							4.51587
											2.25187							4.62972
											1.49027							5.5085
											2.5105							4.93515
											1.0113							5.51387
											2.09283							3.68806
											4.03818							7.43409
											3.16614							4.18312
											0.516743							1.49054
											1.7593							5.60686
											0.907683							2.28646
											3.06854							3.76234
											2.12782							5.02173
											4.24361							3.65399
											2.44079							7.43722
											3.17149							3.57293
											1.18438							4.36036
											1.76237							5.36412
											1.72593							5.03985
											11.6218							14.4769
											4.48935							6.89204
											1.45773							4.24139
											2.86848							4.34579
											1.52071							0.586981
											2.76749							4.49228
											0.883875							1.20495
											2.98595							9.58306
											5.54101							7.7419
											0.354908							0.930375
											4.00819							7.31308
											0.771021							4.17621
											2.05097							3.53495
											2.42963							3.8327
											1.41669							3.90328
											2.83769							4.17509
											2.32174							10.381
											0.678225							0.913804
											RUNX2							RUNX3
											0.531753							1.42372
											5.05157							7.1773
											11.9702							5.06563
											0.848892							1.66563
											1.04177							1.21414
											1.15886							3.28873
											5.30706							7.52782
											4.67604							16.0983
											2.42256							6.79823
											3.03017							6.86847
											2.01223							3.5565
											5.27786							3.55842
											2.48986							5.78772
											28.422							6.14589
											0.868513							4.63886
											2.53305							3.89965
											1.32174							3.13157
											1.8707							3.04937
											2.62393							1.86703
											0.468696							2.17436
											3.48145							4.2858
											0.502931							2.87504
											2.68034							5.87661
											1.61546							1.54222
											0.969998							3.13101
											5.27846							7.83116
											1.09062							3.56944
											1.92392							8.27786
											2.09327							5.67881
											1.48586							1.36419
											2.16678							10.1762
											1.25314							2.65483
											4.66823							11.2414
											2.82151							12.7834
											13.3531							3.42413
											3.25366							6.75961
											2.49205							6.69485
											0.810881							2.41183
											2.11742							2.26829
											2.912							6.30187
											6.75177							5.70243
											0.587765							1.46376
											7.33563							8.70845
											1.18333							14.5936
											1.40921							4.61026
											2.09099							2.30106
											3.50823							5.12811
											3.53115							5.96815
											4.19922							6.39393
											6.19498							6.091
											3.29668							5.47731
											0.698705							2.46437
											27.1325							12.4107
											5.02571							8.26952
											1.16209							1.20714
											3.09587							5.26736
											4.97392							5.14309
											1.28852							5.98246
											5.86562							6.12428
											9.82884							4.50025
											3.33419							2.13402
											1.08811							3.99628
											1.63306							6.49762
											1.83692							1.85521
											1.97675							7.52464
											3.18382							9.29047
											1.65897							7.27454
											2.4426							5.63567
											1.55802							2.78847
											1.24171							5.06788
											1.26574							8.88337
											5.12049							3.89038
											3.82304							7.92046
											8.25814							7.97019
											15.1197							11.7548
											3.1377							2.73219
											2.7133							10.4799
											0.880923							5.59783
											5.46572							7.39929
											5.30001							8.24506
											2.0987							4.88981
											2.203							4.75978
											4.4282							6.68701
											2.86761							9.12598
											1.52437							6.16357
											2.45645							12.0387
											6.78034							8.02082
											3.01127							13.7528
											2.18221							5.72359
											4.88002							3.94476
											8.65456							8.9006
											2.53751							2.65397
											1.81018							2.0226
											29.7386							16.8901
											1.02731							3.08256
											10.3454							13.6123
											1.67838							2.29592
											1.09679							2.66564
											1.7621							3.50079
											3.17179							5.0291
											0.67399							2.58052
											0.388813							1.54927
											2.18647							2.97855
											1.94472							5.89065
											0.955677							4.22237
											3.95696							8.1275
											1.54612							5.80064
											3.34205							6.82013
											1.04605							5.61161
											1.29503							6.38707
											0.778926							4.63774
											2.00702							2.30935
											1.50833							3.29432
											1.67007							7.74868
											1.18932							3.15075
											3.73974							5.51321
											0.690335							1.8145
											1.87674							2.2069
											4.36559							8.37596
											2.50648							5.72003
											0.81975							3.7118
											2.55108							0.909545
											1.74109							11.3957
											0.681049							2.17332
											2.82494							3.96703
											2.54339							3.00428
											3.6797							5.6223
											4.54165							2.26977
											2.68494							3.27892
											1.20347							3.41597
											3.06995							4.51587
											2.25187							4.62972
											1.49027							5.5085
											2.5105							4.93515
											1.0113							5.51387
											2.09283							3.68806
											4.03818							7.43409
											3.16614							4.18312
											0.516743							1.49054
											1.7593							5.60686
											0.907683							2.28646
											3.06854							3.76234
											2.12782							5.02173
											4.24361							3.65399
											2.44079							7.43722
											3.17149							3.57293
											1.18438							4.36036
											1.76237							5.36412
											1.72593							5.03985
											11.6218							14.4769
											4.48935							6.89204
											1.45773							4.24139
											2.86848							4.34579
											1.52071							0.586981
											2.76749							4.49228
											0.883875							1.20495
											2.98595							9.58306
											5.54101							7.7419
											0.354908							0.930375
											4.00819							7.31308
											0.771021							4.17621
											2.05097							3.53495
											2.42963							3.8327
											1.41669							3.90328
											2.83769							4.17509
											2.32174							10.381
											0.678225							0.913804
											RUNX2							RUNX3
											0.531753							1.42372
											5.05157							7.1773
											11.9702							5.06563
											0.848892							1.66563
											1.04177							1.21414
											1.15886							3.28873
											5.30706							7.52782
											4.67604							16.0983
											2.42256							6.79823
											3.03017							6.86847
											2.01223							3.5565
											5.27786							3.55842
											2.48986							5.78772
											28.422							6.14589
											0.868513							4.63886
											2.53305							3.89965
											1.32174							3.13157
											1.8707							3.04937
											2.62393							1.86703
											0.468696							2.17436
											3.48145							4.2858
											0.502931							2.87504
											2.68034							5.87661
											1.61546							1.54222
											0.969998							3.13101
											5.27846							7.83116
											1.09062							3.56944
											1.92392							8.27786
											2.09327							5.67881
											1.48586							1.36419
											2.16678							10.1762
											1.25314							2.65483
											4.66823							11.2414
											2.82151							12.7834
											13.3531							3.42413
											3.25366							6.75961
											2.49205							6.69485
											0.810881							2.41183
											2.11742							2.26829
											2.912							6.30187
											6.75177							5.70243
											0.587765							1.46376
											7.33563							8.70845
											1.18333							14.5936
											1.40921							4.61026
											2.09099							2.30106
											3.50823							5.12811
											3.53115							5.96815
											4.19922							6.39393
											6.19498							6.091
											3.29668							5.47731
											0.698705							2.46437
											27.1325							12.4107
											5.02571							8.26952
											1.16209							1.20714
											3.09587							5.26736
											4.97392							5.14309
											1.28852							5.98246
											5.86562							6.12428
											9.82884							4.50025
											3.33419							2.13402
											1.08811							3.99628
											1.63306							6.49762
											1.83692							1.85521
											1.97675							7.52464
											3.18382							9.29047
											1.65897							7.27454
											2.4426							5.63567
											1.55802							2.78847
											1.24171							5.06788
											1.26574							8.88337
											5.12049							3.89038
											3.82304							7.92046
											8.25814							7.97019
											15.1197							11.7548
											3.1377							2.73219
											2.7133							10.4799
											0.880923							5.59783
											5.46572							7.39929
											5.30001							8.24506
											2.0987							4.88981
											2.203							4.75978
											4.4282							6.68701
											2.86761							9.12598
											1.52437							6.16357
											2.45645							12.0387
											6.78034							8.02082
											3.01127							13.7528
											2.18221							5.72359
											4.88002							3.94476
											8.65456							8.9006
											2.53751							2.65397
											1.81018							2.0226
											29.7386							16.8901
											1.02731							3.08256
											10.3454							13.6123
											1.67838							2.29592
											1.09679							2.66564
											1.7621							3.50079
											3.17179							5.0291
											0.67399							2.58052
											0.388813							1.54927
											2.18647							2.97855
											1.94472							5.89065
											0.955677							4.22237
											3.95696							8.1275
											1.54612							5.80064
											3.34205							6.82013
											1.04605							5.61161
											1.29503							6.38707
											0.778926							4.63774
											2.00702							2.30935
											1.50833							3.29432
											1.67007							7.74868
											1.18932							3.15075
											3.73974							5.51321
											0.690335							1.8145
											1.87674							2.2069
											4.36559							8.37596
											2.50648							5.72003
											0.81975							3.7118
											2.55108							0.909545
											1.74109							11.3957
											0.681049							2.17332
											2.82494							3.96703
											2.54339							3.00428
											3.6797							5.6223
											4.54165							2.26977
											2.68494							3.27892
											1.20347							3.41597
											3.06995							4.51587
											2.25187							4.62972
											1.49027							5.5085
											2.5105							4.93515
											1.0113							5.51387
											2.09283							3.68806
											4.03818							7.43409
											3.16614							4.18312
											0.516743							1.49054
											1.7593							5.60686
											0.907683							2.28646
											3.06854							3.76234
											2.12782							5.02173
											4.24361							3.65399
											2.44079							7.43722
											3.17149							3.57293
											1.18438							4.36036
											1.76237							5.36412
											1.72593							5.03985
											11.6218							14.4769
											4.48935							6.89204
											1.45773							4.24139
											2.86848							4.34579
											1.52071							0.586981
											2.76749							4.49228
											0.883875							1.20495
											2.98595							9.58306
											5.54101							7.7419
											0.354908							0.930375
											4.00819							7.31308
											0.771021							4.17621
											2.05097							3.53495
											2.42963							3.8327
											1.41669							3.90328
											2.83769							4.17509
											2.32174							10.381
											0.678225							0.913804
											RUNX2							RUNX3
											0.531753							1.42372
											5.05157							7.1773
											11.9702							5.06563
											0.848892							1.66563
											1.04177							1.21414
											1.15886							3.28873
											5.30706							7.52782
											4.67604							16.0983
											2.42256							6.79823
											3.03017							6.86847
											2.01223							3.5565
											5.27786							3.55842
											2.48986							5.78772
											28.422							6.14589
											0.868513							4.63886
											2.53305							3.89965
											1.32174							3.13157
											1.8707							3.04937
											2.62393							1.86703
											0.468696							2.17436
											3.48145							4.2858
											0.502931							2.87504
											2.68034							5.87661
											1.61546							1.54222
											0.969998							3.13101
											5.27846							7.83116
											1.09062							3.56944
											1.92392							8.27786
											2.09327							5.67881
											1.48586							1.36419
											2.16678							10.1762
											1.25314							2.65483
											4.66823							11.2414
											2.82151							12.7834
											13.3531							3.42413
											3.25366							6.75961
											2.49205							6.69485
											0.810881							2.41183
											2.11742							2.26829
											2.912							6.30187
											6.75177							5.70243
											0.587765							1.46376
											7.33563							8.70845
											1.18333							14.5936
											1.40921							4.61026
											2.09099							2.30106
											3.50823							5.12811
											3.53115							5.96815
											4.19922							6.39393
											6.19498							6.091
											3.29668							5.47731
											0.698705							2.46437
											27.1325							12.4107
											5.02571							8.26952
											1.16209							1.20714
											3.09587							5.26736
											4.97392							5.14309
											1.28852							5.98246
											5.86562							6.12428
											9.82884							4.50025
											3.33419							2.13402
											1.08811							3.99628
											1.63306							6.49762
											1.83692							1.85521
											1.97675							7.52464
											3.18382							9.29047
											1.65897							7.27454
											2.4426							5.63567
											1.55802							2.78847
											1.24171							5.06788
											1.26574							8.88337
											5.12049							3.89038
											3.82304							7.92046
											8.25814							7.97019
											15.1197							11.7548
											3.1377							2.73219
											2.7133							10.4799
											0.880923							5.59783
											5.46572							7.39929
											5.30001							8.24506
											2.0987							4.88981
											2.203							4.75978
											4.4282							6.68701
											2.86761							9.12598
											1.52437							6.16357
											2.45645							12.0387
											6.78034							8.02082
											3.01127							13.7528
											2.18221							5.72359
											4.88002							3.94476
											8.65456							8.9006
											2.53751							2.65397
											1.81018							2.0226
											29.7386							16.8901
											1.02731							3.08256
											10.3454							13.6123
											1.67838							2.29592
											1.09679							2.66564
											1.7621							3.50079
											3.17179							5.0291
											0.67399							2.58052
											0.388813							1.54927
											2.18647							2.97855
											1.94472							5.89065
											0.955677							4.22237
											3.95696							8.1275
											1.54612							5.80064
											3.34205							6.82013
											1.04605							5.61161
											1.29503							6.38707
											0.778926							4.63774
											2.00702							2.30935
											1.50833							3.29432
											1.67007							7.74868
											1.18932							3.15075
											3.73974							5.51321
											0.690335							1.8145
											1.87674							2.2069
											4.36559							8.37596
											2.50648							5.72003
											0.81975							3.7118
											2.55108							0.909545
											1.74109							11.3957
											0.681049							2.17332
											2.82494							3.96703
											2.54339							3.00428
											3.6797							5.6223
											4.54165							2.26977
											2.68494							3.27892
											1.20347							3.41597
											3.06995							4.51587
											2.25187							4.62972
											1.49027							5.5085
											2.5105							4.93515
											1.0113							5.51387
											2.09283							3.68806
											4.03818							7.43409
											3.16614							4.18312
											0.516743							1.49054
											1.7593							5.60686
											0.907683							2.28646
											3.06854							3.76234
											2.12782							5.02173
											4.24361							3.65399
											2.44079							7.43722
											3.17149							3.57293
											1.18438							4.36036
											1.76237							5.36412
											1.72593							5.03985
											11.6218							14.4769
											4.48935							6.89204
											1.45773							4.24139
											2.86848							4.34579
											1.52071							0.586981
											2.76749							4.49228
											0.883875							1.20495
											2.98595							9.58306
											5.54101							7.7419
											0.354908							0.930375
											4.00819							7.31308
											0.771021							4.17621
											2.05097							3.53495
											2.42963							3.8327
											1.41669							3.90328
											2.83769							4.17509
											2.32174							10.381
											0.678225							0.913804
											RUNX2							RUNX3
											0.531753							1.42372
											5.05157							7.1773
											11.9702							5.06563
											0.848892							1.66563
											1.04177							1.21414
											1.15886							3.28873
											5.30706							7.52782
											4.67604							16.0983
											2.42256							6.79823
											3.03017							6.86847
											2.01223							3.5565
											5.27786							3.55842
											2.48986							5.78772
											28.422							6.14589
											0.868513							4.63886
											2.53305							3.89965
											1.32174							3.13157
											1.8707							3.04937
											2.62393							1.86703
											0.468696							2.17436
											3.48145							4.2858
											0.502931							2.87504
											2.68034							5.87661
											1.61546							1.54222
											0.969998							3.13101
											5.27846							7.83116
											1.09062							3.56944
											1.92392							8.27786
											2.09327							5.67881
											1.48586							1.36419
											2.16678							10.1762
											1.25314							2.65483
											4.66823							11.2414
											2.82151							12.7834
											13.3531							3.42413
											3.25366							6.75961
											2.49205							6.69485
											0.810881							2.41183
											2.11742							2.26829
											2.912							6.30187
											6.75177							5.70243
											0.587765							1.46376
											7.33563							8.70845
											1.18333							14.5936
											1.40921							4.61026
											2.09099							2.30106
											3.50823							5.12811
											3.53115							5.96815
											4.19922							6.39393
											6.19498							6.091
											3.29668							5.47731
											0.698705							2.46437
											27.1325							12.4107
											5.02571							8.26952
											1.16209							1.20714
											3.09587							5.26736
											4.97392							5.14309
											1.28852							5.98246
											5.86562							6.12428
											9.82884							4.50025
											3.33419							2.13402
											1.08811							3.99628
											1.63306							6.49762
											1.83692							1.85521
											1.97675							7.52464
											3.18382							9.29047
											1.65897							7.27454
											2.4426							5.63567
											1.55802							2.78847
											1.24171							5.06788
											1.26574							8.88337
											5.12049							3.89038
											3.82304							7.92046
											8.25814							7.97019
											15.1197							11.7548
											3.1377							2.73219
											2.7133							10.4799
											0.880923							5.59783
											5.46572							7.39929
											5.30001							8.24506
											2.0987							4.88981
											2.203							4.75978
											4.4282							6.68701
											2.86761							9.12598
											1.52437							6.16357
											2.45645							12.0387
											6.78034							8.02082
											3.01127							13.7528
											2.18221							5.72359
											4.88002							3.94476
											8.65456							8.9006
											2.53751							2.65397
											1.81018							2.0226
											29.7386							16.8901
											1.02731							3.08256
											10.3454							13.6123
											1.67838							2.29592
											1.09679							2.66564
											1.7621							3.50079
											3.17179							5.0291
											0.67399							2.58052
											0.388813							1.54927
											2.18647							2.97855
											1.94472							5.89065
											0.955677							4.22237
											3.95696							8.1275
											1.54612							5.80064
											3.34205							6.82013
											1.04605							5.61161
											1.29503							6.38707
											0.778926							4.63774
											2.00702							2.30935
											1.50833							3.29432
											1.67007							7.74868
											1.18932							3.15075
											3.73974							5.51321
											0.690335							1.8145
											1.87674							2.2069
											4.36559							8.37596
											2.50648							5.72003
											0.81975							3.7118
											2.55108							0.909545
											1.74109							11.3957
											0.681049							2.17332
											2.82494							3.96703
											2.54339							3.00428
											3.6797							5.6223
											4.54165							2.26977
											2.68494							3.27892
											1.20347							3.41597
											3.06995							4.51587
											2.25187							4.62972
											1.49027							5.5085
											2.5105							4.93515
											1.0113							5.51387
											2.09283							3.68806
											4.03818							7.43409
											3.16614							4.18312
											0.516743							1.49054
											1.7593							5.60686
											0.907683							2.28646
											3.06854							3.76234
											2.12782							5.02173
											4.24361							3.65399
											2.44079							7.43722
											3.17149							3.57293
											1.18438							4.36036
											1.76237							5.36412
											1.72593							5.03985
											11.6218							14.4769
[truncated: 8,753 more rows]

## Sheet: Fig.1d
A172	group	days	Variable1	Variable2	Variable3		KALS-1	group	days	Variable1	Variable2	Variable3		LN229	group	days	Variable1	Variable2	Variable3		T98G	group	days	Variable1	Variable2	Variable3
1	DMSO	0	0.132333	0.400667	0.3225		1	DMSO	0	0.272583	0.3502	0.366367		1	DMSO	0	0.1724	0.1855	0.193133		1	DMSO	0	0.297	0.296367	0.353567
2	DMSO	1	0.327567	0.5894	0.499233		2	DMSO	1	0.396817	0.502633	0.5744		2	DMSO	1	0.272167	0.307033	0.309333		2	DMSO	1	0.556567	0.37585	0.596717
3	DMSO	2	0.618	1.21937	0.727867		3	DMSO	2	0.709183	0.9205	0.9105		3	DMSO	2	0.7119	0.797367	0.896633		3	DMSO	2	1.15817	0.758433	1.11987
4	DMSO	3	1.15947	2.05517	1.7974		4	DMSO	3	1.39385	1.5768	1.70967		4	DMSO	3	1.203	1.14067	1.2953		4	DMSO	3	2.4297	1.5932	1.88433
5	DMSO	4	1.5467	2.034	2.0501		5	DMSO	4	1.613	1.78543	2.12633		5	DMSO	4	1.87335	1.95013	2.25873		5	DMSO	4	2.64123	2.36007	2.44947
6	DMSO	5	2.03747	2.32247	2.3167		6	DMSO	5	1.7609	2.19598	2.31797		6	DMSO	5	2.481	2.4461	2.5849		6	DMSO	5	2.7261	2.60088	2.80937
7	Chb-M' 0.5 µM	0	0.129667	0.380633	0.3212		7	Chb-M' 0.5 µM	0	0.276633	0.3237	0.358		7	Chb-M' 0.5 µM	0	0.200567	0.2218	0.204967		7	Chb-M' 0.5 µM	0	0.307833	0.282	0.361567
8	Chb-M' 0.5 µM	1	0.304267	0.535	0.511633		8	Chb-M' 0.5 µM	1	0.411067	0.4974	0.574133		8	Chb-M' 0.5 µM	1	0.300333	0.294167	0.170933		8	Chb-M' 0.5 µM	1	0.5794	0.418417	0.515283
9	Chb-M' 0.5 µM	2	0.4392	0.923533	0.634417		9	Chb-M' 0.5 µM	2	0.328717	0.6819	0.7624		9	Chb-M' 0.5 µM	2	0.703967	0.712033	0.5975		9	Chb-M' 0.5 µM	2	0.9437	0.727067	0.863833
10	Chb-M' 0.5 µM	3	0.638567	1.10577	1.0437		10	Chb-M' 0.5 µM	3	0.52155	0.911467	1.04617		10	Chb-M' 0.5 µM	3	0.815867	0.8491	0.750467		10	Chb-M' 0.5 µM	3	1.1693	0.888967	0.967917
11	Chb-M' 0.5 µM	4	0.644767	0.934033	1.01183		11	Chb-M' 0.5 µM	4	0.4607	0.7366	1.00073		11	Chb-M' 0.5 µM	4	1.04615	1.06143	0.891183		11	Chb-M' 0.5 µM	4	1.1443	0.7823	0.84085
12	Chb-M' 0.5 µM	5	0.552	0.5437	0.838817		12	Chb-M' 0.5 µM	5	0.3999	0.483833	0.7943		12	Chb-M' 0.5 µM	5	0.842633	1.2482	0.87015		12	Chb-M' 0.5 µM	5	0.973	0.726933	0.874567
13	Chb-M' 2 µM	0	0.125167	0.413267	0.323		13	Chb-M' 2 µM	0	0.250267	0.326067	0.365767		13	Chb-M' 2 µM	0	0.1768	0.180433	0.1756		13	Chb-M' 2 µM	0	0.286667	0.255433	0.350367
14	Chb-M' 2 µM	1	0.2491	0.5642	0.510867		14	Chb-M' 2 µM	1	0.367217	0.5488	0.5812		14	Chb-M' 2 µM	1	0.277433	0.288133	0.295567		14	Chb-M' 2 µM	1	0.5989	0.41245	0.517883
15	Chb-M' 2 µM	2	0.390133	0.908267	0.541817		15	Chb-M' 2 µM	2	0.3968	0.6944	0.6278		15	Chb-M' 2 µM	2	0.569833	0.6551	0.649767		15	Chb-M' 2 µM	2	0.663533	0.636433	0.722033
16	Chb-M' 2 µM	3	0.559533	0.905233	0.88085		16	Chb-M' 2 µM	3	0.5173	0.7704	0.886633		16	Chb-M' 2 µM	3	0.629367	0.731933	0.6617		16	Chb-M' 2 µM	3	0.735133	0.776833	0.8329
17	Chb-M' 2 µM	4	0.592733	0.770133	0.887433		17	Chb-M' 2 µM	4	0.516033	0.757267	0.8639		17	Chb-M' 2 µM	4	0.78505	0.885	0.846667		17	Chb-M' 2 µM	4	0.764667	0.721867	0.784833
18	Chb-M' 2 µM	5	0.602733	0.5078	0.693267		18	Chb-M' 2 µM	5	0.44115	0.521533	0.6235		18	Chb-M' 2 µM	5	0.739467	0.9321	0.734433		18	Chb-M' 2 µM	5	0.670933	0.618833	0.8166

## Sheet: Fig.1e
A172	group	Drug concentration (nM)	Variable1	Variable2	Variable3		KALS-1	group	Drug concentration (nM)	Variable1	Variable2	Variable3		LN229	group	Drug concentration (nM)	Variable1	Variable2	Variable3		T98G	group	Drug concentration (nM)	Variable1	Variable2	Variable3
1	Chb	0	100	100	100		1	Chb	0	100	100	100		1	Chb	0	100	100	100		1	Chb	0	100	100	100
2	Chb	10	111.509	103.71	98.4323		2	Chb	10	114.984	103.91	108.596		2	Chb	10	112.047	106.899	90.4364		2	Chb	10	119.986	105.331	100.706
3	Chb	100	113.049	102.968	93.9969		3	Chb	100	111.408	100.687	108.033		3	Chb	100	106.577	107.961	101.225		3	Chb	100	118.838	109.037	100.158
4	Chb	1000	110.943	109.559	97.0711		4	Chb	1000	118.032	97.7296	109.402		4	Chb	1000	120.966	111.862	105.019		4	Chb	1000	119.023	107.511	96.9558
5	Chb	10000	102.005	99.3652	100.234		5	Chb	10000	102.404	94.6332	105.085		5	Chb	10000	97.5816	101.044	95.6511		5	Chb	10000	114.93	101.895	100.161
6	Chb	50000	61.7622	79.9314	83.7509		6	Chb	50000	59.219	82.3538	82.8215		6	Chb	50000	71.6695	69.469	60.3515		6	Chb	50000	96.9144	88.3032	84.2481
7	Chb-S	0	100	100	100		7	Chb-S	0	100	100	100		7	Chb-S	0	100	100	100		7	Chb-S	0	100	100	100
8	Chb-S	10	103.969	95.2167	90.9998		8	Chb-S	10	105.062	98.3427	103.257		8	Chb-S	10	108.845	111.567	106.389		8	Chb-S	10	126.344	114.811	102.039
9	Chb-S	100	95.7668	86.2077	88.2458		9	Chb-S	100	99.9228	84.911	86.4355		9	Chb-S	100	96.8555	112.972	99.8463		9	Chb-S	100	119.882	100.558	103.836
10	Chb-S	1000	87.6155	90.5161	83.8279		10	Chb-S	1000	87.3066	80.5918	78.9635		10	Chb-S	1000	101.188	112.249	101.45		10	Chb-S	1000	123.552	95.5762	97.7758
11	Chb-S	10000	74.1989	82.2931	71.4631		11	Chb-S	10000	70.753	62.7155	61.1215		11	Chb-S	10000	103.607	109.303	106.492		11	Chb-S	10000	102.556	88.5336	99.2345
12	Chb-S	50000	58.7701	44.8272	57.0914		12	Chb-S	50000	50.4244	55.6365	42.5267		12	Chb-S	50000	98.2867	72.0178	67.0123		12	Chb-S	50000	82.8252	77.5986	86.1961
13	Chb-M'	0	100	100	100		13	Chb-M'	0	100	100	100		13	Chb-M'	0	100	100	100		13	Chb-M'	0	100	100	100
14	Chb-M'	10	109.995	94.2583	90.3279		14	Chb-M'	10	96.3368	93.5564	89.7926		14	Chb-M'	10	106.973	113.391	108.99		14	Chb-M'	10	101.732	98.9881	100.779
15	Chb-M'	100	98.4404	77.4818	72.0527		15	Chb-M'	100	82.226	65.0787	72.9628		15	Chb-M'	100	96.2584	103.165	93.3587		15	Chb-M'	100	73.6478	72.8678	87.3329
16	Chb-M'	1000	75.6906	60.1776	61.8732		16	Chb-M'	1000	54.6786	57.5977	62.9285		16	Chb-M'	1000	79.2757	86.3383	76.1278		16	Chb-M'	1000	53.7227	50.084	64.148
17	Chb-M'	10000	45.5101	39.847	31.8875		17	Chb-M'	10000	42.3872	30.1865	29.6782		17	Chb-M'	10000	46.1864	66.4891	54.9182		17	Chb-M'	10000	24.1644	24.9715	34.591
18	Chb-M'	50000	11.8954	10.4599	7.60752		18	Chb-M'	50000	8.57329	3.3283	6.44916		18	Chb-M'	50000	44.7432	25.8335	25.4416		18	Chb-M'	50000	11.7643	13.6339	12.8585

## Sheet: Fig.1f
A172	Drug concentration (mM)	Variable1	Variable2	Variable3		KALS-1	Drug concentration (mM)	Variable1	Variable2	Variable3		LN229	Drug concentration (mM)	Variable1	Variable2	Variable3		T98G	Drug concentration (mM)	Variable1	Variable2	Variable3
1	0	7.86	5.08	6.33		1	0	6.26	8.48	7.49		1	0	5.84	4.97	6.42		1	0	8.14	6.83	8.94
2	1	10.3	10.13	8.73		2	1	11.12	15.46	13.39		2	1	24.61	25.19	24.53		2	1	23	19.15	25.7
3	5	22.01	18.58	29.6		3	5	26.4	19.22	20.84		3	5	30	29.74	32.7		3	5	26.2	33.5	20.64

## Sheet: Fig.1h, SuppFig.3g
A172	group	gene	RQ 1	RQ 2	RQ 3		KALS-1	group	gene	RQ 1	RQ 2	RQ 3	RQ 4		LN229	group	gene	RQ 1	RQ 2	RQ 3			T98G	group	gene	Variable1	Variable2	Variable3
1	Chb-S	RUNX1	0.776186	0.452801	0.425718		1	Chb-S	RUNX1	0.597837	0.750712	0.594861			1	Chb-S	RUNX1	0.804318	1.22267	0.899124			1	Chb-S	RUNX1	1.73939	0.797951	0.715973
4	Chb-S	p21	6.30618	9.18979	8.09514		4	Chb-S	p21	7.79815	7.69558	8.57118			4	Chb-S	p21	1.57165	1.65221	1.64189			4	Chb-S	p21	1.27317	1.13247	1.06616
3	Chb-S	BIRC5	0.435052	0.362275	0.342217		3	Chb-S	BIRC5	0.423198	0.438119	0.465702			3	Chb-S	BIRC5	1.01302	1.20056	1.12637			3	Chb-S	BIRC5	1.47721	1.32258	1.21679
7	Chb-S	PIF1	0.486159	0.329381	0.357547		7	Chb-S	PIF1	0.449729	0.43218	0.525099			7	Chb-S	PIF1	0.991068	1.08316	1.0138			7	Chb-S	PIF1	1.1928	1.01657	1.07053
2	Chb-S	RUNX2	1.68228	1.24497	1.79948		2	Chb-S	RUNX2	1.06798	1.16959	1.43435			2	Chb-S	RUNX2	1.19506	1.11063	0.857823			2	Chb-S	RUNX2	1.37573	1.11096	1.11617
5	Chb-S	p53	1.06002	0.750263	0.656671		5	Chb-S	p53	0.851184	0.894727	0.943581			5	Chb-S	p53	0.990427	1.07867	1.12482			5	Chb-S	p53	1.68121	1.25554	1.1258
6	Chb-S	Bcl-x	2.21067	1.60686	1.51623		6	Chb-S	Bcl-x	1.42212	1.48618	1.65108			6	Chb-S	Bcl-x	1.01743	1.07481	1.22108			6	Chb-S	Bcl-x	1.32286	1.12478	1.12087
8	Chb-S	CHK1	0.69301	0.48207	0.480964		8	Chb-S	CHK1	0.54492	0.608407	0.593203			8	Chb-S	CHK1	0.933279	1.11446	1.0953			8	Chb-S	CHK1	1.30118	1.14698	1.08044
9	Chb-M'	RUNX1	1.08561	0.679416	0.541289		9	Chb-M'	RUNX1	1.02973	1.2149	0.608605	0.812434		9	Chb-M'	RUNX1	1.86847	1.21302	1.25574	1.07214		9	Chb-M'	RUNX1	1.52575	2.43729	2.54601
12	Chb-M'	p21	22.2785	12.8206	21.4331		12	Chb-M'	p21	15.6685	13.7508	15.1828	10.6963		12	Chb-M'	p21	3.23874	4.06497	2.31454	2.20472		12	Chb-M'	p21	2.47425	2.54347	1.91238
11	Chb-M'	BIRC5	0.26963	0.173449	0.141742		11	Chb-M'	BIRC5	0.212396	0.204198	0.157807	0.301968		11	Chb-M'	BIRC5	1.25029	1.41499	1.13868	0.959774		11	Chb-M'	BIRC5	1.76422	1.62602	1.61529
15	Chb-M'	PIF1	0.248558	0.189788	0.272665		15	Chb-M'	PIF1	0.117883	0.137401	0.35037	0.188559		15	Chb-M'	PIF1	0.987339	0.916477	0.836701	0.815887		15	Chb-M'	PIF1	1.09841	1.63857	1.71566
10	Chb-M'	RUNX2	1.05219	0.980192	0.800056		10	Chb-M'	RUNX2	1.2637	0.963273	1.13988	1.47197		10	Chb-M'	RUNX2	0.950185	1.30294	0.52341	0.527009		10	Chb-M'	RUNX2	1.1013	1.78287	1.43049
13	Chb-M'	p53	1.16604	0.743343	0.793245		13	Chb-M'	p53	0.928871	0.891589	0.503589	0.793201		13	Chb-M'	p53	1.04564	1.17426	0.662292	0.448536		13	Chb-M'	p53	1.91932	1.41522	1.31341
14	Chb-M'	Bcl-x	2.88887	2.47261	3.27006		14	Chb-M'	Bcl-x	1.90152	2.2174	1.5428	2.04022		14	Chb-M'	Bcl-x	1.40871	1.9775	1.23331	0.745314		14	Chb-M'	Bcl-x	1.75105	1.42805	1.63362
16	Chb-M'	CHK1	0.513333	0.406749	0.50069		16	Chb-M'	CHK1	0.313575	0.574829	0.535023	0.502743		16	Chb-M'	CHK1	1.00578	1.13371	0.862841	0.841297		16	Chb-M'	CHK1	1.42485	1.64267	1.74843

## Sheet: Fig.2b
A172	group	days	Variable1	Variable2	Variable3		KALS-1	group	days	Variable1	Variable2	Variable3		LN229	group	days	Variable1	Variable2	Variable3		T98G	group	days	Variable1	Variable2	Variable3
1	sh_Luc	0	3.75	4.9	4.9		1	sh_Luc	0	10.35	7.7	10.3		1	sh_Luc	0	3.5	3.7	4.35		1	sh_Luc	0	7.45	6.3	10.45
2	sh_Luc	2	9.9	12.3	14.5		2	sh_Luc	2	26.85	16.8	31.5		2	sh_Luc	2	12	19.3	18.7		2	sh_Luc	2	15.3	18.8	22
3	sh_Luc	4	19.25	22.5	25		3	sh_Luc	4	37.5	28	34		3	sh_Luc	4	32.5	26.6	26.95		3	sh_Luc	4	27	31.6	38
4	sh_Luc	6	22.2	36	32.7		4	sh_Luc	6	33.3	34.75	32.5		4	sh_Luc	6	41.4	51.5	57.5		4	sh_Luc	6	49.25	51	62
5	sh_Luc	8	23.45	38.5	39.55		5	sh_Luc	8	34.25	29.7	29.4		5	sh_Luc	8	98	104.5	98.5		5	sh_Luc	8	67.9	74.9	84
6	sh_RUNX1 #1	0	3.25	6.15	6.25		6	sh_RUNX1 #1	0	4.9	5.25	5.45		6	sh_RUNX1 #1	0	4.3	3.6	3.55		6	sh_RUNX1 #1	0	7.25	5.65	6.85
7	sh_RUNX1 #1	2	9.25	12.5	12.6		7	sh_RUNX1 #1	2	12.8	15.8	11.8		7	sh_RUNX1 #1	2	8.7	11.7	15.1		7	sh_RUNX1 #1	2	13.6	8.5	8
8	sh_RUNX1 #1	4	7.8	5.85	12.9		8	sh_RUNX1 #1	4	15.6	26.55	16.5		8	sh_RUNX1 #1	4	7.75	13.25	2.7		8	sh_RUNX1 #1	4	6.65	6.9	3.8
9	sh_RUNX1 #1	6	0.75	1.5	1.9		9	sh_RUNX1 #1	6	14.3	20.55	13.6		9	sh_RUNX1 #1	6	12.25	9.5	3.6		9	sh_RUNX1 #1	6	0.55	0.9	1.55
10	sh_RUNX1 #1	8	0.75	0.6	0.5		10	sh_RUNX1 #1	8	7	12.75	3.95		10	sh_RUNX1 #1	8	27.3	16.75	6.5		10	sh_RUNX1 #1	8	0.4	0.45	0.35
11	sh_RUNX1 #2	0	4.15	6.65	5.9		11	sh_RUNX1 #2	0	4.6	7.05	6.35		11	sh_RUNX1 #2	0	3.7	3.85	4.5		11	sh_RUNX1 #2	0	5	6.75	5.75
12	sh_RUNX1 #2	2	11.8	14.3	14		12	sh_RUNX1 #2	2	11.4	11.5	10.8		12	sh_RUNX1 #2	2	10.2	16.8	15.9		12	sh_RUNX1 #2	2	8.8	8.6	9.5
13	sh_RUNX1 #2	4	17.25	17.85	18.75		13	sh_RUNX1 #2	4	18.3	11.7	18.3		13	sh_RUNX1 #2	4	24	33.95	14.7		13	sh_RUNX1 #2	4	8	7.6	9.6
14	sh_RUNX1 #2	6	8.85	9.75	4.95		14	sh_RUNX1 #2	6	8.6	4.3	5.9		14	sh_RUNX1 #2	6	39.2	32.5	27		14	sh_RUNX1 #2	6	4.3	3.9	4.6
15	sh_RUNX1 #2	8	4.95	1.5	0.45		15	sh_RUNX1 #2	8	3.9	0.35	0.45		15	sh_RUNX1 #2	8	26.6	36.75	23.6		15	sh_RUNX1 #2	8	0.85	1.5	1.95
					×10⁴ cells							×10⁴ cells							×10⁴ cells							×10⁴ cells

## Sheet: Fig.2c
A172	group	Variable1	Variable2	Variable3		KALS-1	group	Variable1	Variable2	Variable3		LN229	group	Variable1	Variable2	Variable3		T98G	group	Variable1	Variable2	Variable3
1	sh_Luc	9.28	9.4	13.4		1	sh_Luc	10.9	12.7	10.6		1	sh_Luc	10.5	12.3	8.48		1	sh_Luc	14.7	13.1	13.5
2	sh_RUNX1 #1	65	71	43.8		2	sh_RUNX1 #1	42.6	36.3	42.2		2	sh_RUNX1 #1	28.6	25.3	21.6		2	sh_RUNX1 #1	45.1	45.8	50.9
3	sh_RUNX1 #2	15.8	24.1	19		3	sh_RUNX1 #2	24.9	21	27		3	sh_RUNX1 #2	15.8	14.2	16.3		3	sh_RUNX1 #2	20.3	21.9	17.5

## Sheet: Fig.2d
A172	group	cell cycle	Variable1	Variable2	Variable3		KALS-1	group	cell cycle	Variable1	Variable2	Variable3		LN229	group	cell cycle	Variable1	Variable2	Variable3		T98G	group	cell cycle	Variable1	Variable2	Variable3
1	sh_Luc	subG1	0.56	1.2	0.51		1	sh_Luc	subG1	0.55	0.73	1.15		1	sh_Luc	subG1	0.52	0.3	0.33		1	sh_Luc	subG1	1.73	0.94	0.36
2	sh_Luc	G1	72.93	72.78	69.39		2	sh_Luc	G1	67.85	79.85	74.44		2	sh_Luc	G1	75.22	78.84	71.62		2	sh_Luc	G1	62.71	58.78	70.65
3	sh_Luc	S	10.48	10.53	12.86		3	sh_Luc	S	13.04	4.46	9.79		3	sh_Luc	S	7.11	5.39	9.53		3	sh_Luc	S	15.54	15.32	8.45
4	sh_Luc	G2/M	16.02	15.49	17.24		4	sh_Luc	G2/M	18.55	14.96	14.62		4	sh_Luc	G2/M	17.15	15.47	18.52		4	sh_Luc	G2/M	20.02	24.96	20.54
5	sh_RUNX1 #1	subG1	1.15	0.24	0.55		5	sh_RUNX1 #1	subG1	0.44	1.13	0.57		5	sh_RUNX1 #1	subG1	1.18	0.28	0.45		5	sh_RUNX1 #1	subG1	0.49	2.13	0.59
6	sh_RUNX1 #1	G1	66.58	68.26	69.92		6	sh_RUNX1 #1	G1	66.16	69.04	66.33		6	sh_RUNX1 #1	G1	65.09	58.21	65.53		6	sh_RUNX1 #1	G1	66.58	58.44	67.12
7	sh_RUNX1 #1	S	4.12	4.15	3.56		7	sh_RUNX1 #1	S	10.85	9.56	11.65		7	sh_RUNX1 #1	S	5.6	6.33	4.06		7	sh_RUNX1 #1	S	7.12	9.35	4.34
8	sh_RUNX1 #1	G2/M	28.16	27.35	25.97		8	sh_RUNX1 #1	G2/M	22.55	20.27	21.46		8	sh_RUNX1 #1	G2/M	28.12	35.18	29.95		8	sh_RUNX1 #1	G2/M	25.81	30.08	27.95
9	sh_RUNX1 #2	subG1	0.74	0.34	1.32		9	sh_RUNX1 #2	subG1	0.24	0.77	0.4		9	sh_RUNX1 #2	subG1	1.93	0.67	0.68		9	sh_RUNX1 #2	subG1	0.58	2.38	0.69
10	sh_RUNX1 #2	G1	55.61	52.46	51.1		10	sh_RUNX1 #2	G1	56.81	56.73	54.98		10	sh_RUNX1 #2	G1	72.08	74.3	71.62		10	sh_RUNX1 #2	G1	51.26	49.05	67.25
11	sh_RUNX1 #2	S	12.55	12.07	11.1		11	sh_RUNX1 #2	S	12.37	12.5	9.19		11	sh_RUNX1 #2	S	5.12	3.22	6.02		11	sh_RUNX1 #2	S	13.31	15.13	6.24
12	sh_RUNX1 #2	G2/M	31.09	35.12	36.48		12	sh_RUNX1 #2	G2/M	30.58	30	35.37		12	sh_RUNX1 #2	G2/M	20.86	21.82	21.68		12	sh_RUNX1 #2	G2/M	34.84	33.44	25.83

## Sheet: Fig.3b
BIRC5	percent input 1	percent input 2	percent input 3
IgG	0.000198599	0.00011367	0.000212705
RUNX1	0.000849643	0.000648387	0.000833312

[truncated: 23 more sheets: Fig.3d, Fig.3e, Fig.3f, Fig.3h, Fig.3i, Fig.3j, Fig.3k, SuppFig.7f, Fig.4b, Fig.4c, SuppFig.2a, SuppFig.2c, SuppFig.3b,c, SuppFig.3e, SuppFig.3f, SuppFig.4e, SuppFig.5a, SuppFig.6d, SuppFig.6e, SuppFig.6f, SuppFig.6h …]
